# Supplementary material for: Transcriptome analysis of genes and carbon partitioning pathways involved in high temperature stress resilience in groundnut (Arachis hypogaea L.)
Source: Sci Rep. 2025 Aug 15;15:29939. doi: 10.1038/s41598-025-15509-4 (PMC12356953; doi:10.1038/s41598-025-15509-4)
Supplement: Supplementary file 2 — Supplementary Material 2 [file 41598_2025_15509_MOESM2_ESM.xlsx]

## Sheet: Supplementary Table S1
Supplementary Table S1: Total antioxidant activity and total phenol content in contrasting groundnut genotype at flowering and pod stages under high temperature stress and control conditions
Note: R1,R2, R3, R4: Biological replications 1, 2, 3 & 4; ICGV 16553: Heat-tolerant genotype; ICGV 16516: Heat-sensitive genotype; HT stress: High -temperature stress
Genotype	Treatment	Stage	Replications	Total antioxidant activity (mg/100gm)	Total Phenol Content (mg/100g)
ICGV 16553	HT Stress	Flowering stage	R1	11.45	638.8
ICGV 16553	HT Stress	Flowering stage	R2	12.13	649.91
ICGV 16553	HT Stress	Flowering stage	R3	11.14	633.42
ICGV 16553	HT Stress	Flowering stage	R4	11.53	613.91
ICGV 16553	HT Stress	Pod stage	R1	4.83	805.15
ICGV 16553	HT Stress	Pod stage	R2	4.97	789.05
ICGV 16553	HT Stress	Pod stage	R3	4.9	740.63
ICGV 16553	HT Stress	Pod stage	R4	4.91	801.09
ICGV 16553	Control	Flowering stage	R1	6.57	494.56
ICGV 16553	Control	Flowering stage	R2	6.72	489.59
ICGV 16553	Control	Flowering stage	R3	6.62	462.09
ICGV 16553	Control	Flowering stage	R4	6.63	451.83
ICGV 16553	Control	Pod stage	R1	9.37	846.13
ICGV 16553	Control	Pod stage	R2	8.74	884.27
ICGV 16553	Control	Pod stage	R3	8.73	868.75
ICGV 16553	Control	Pod stage	R4	9.77	866.38
ICGV 16516	HT Stress	Flowering stage	R1	5.58	580.53
ICGV 16516	HT Stress	Flowering stage	R2	5.28	572.63
ICGV 16516	HT Stress	Flowering stage	R3	5.57	665.29
ICGV 16516	HT Stress	Flowering stage	R4	5.47	649.98
ICGV 16516	HT Stress	Pod stage	R1	7.53	819.42
ICGV 16516	HT Stress	Pod stage	R2	7.49	773.9
ICGV 16516	HT Stress	Pod stage	R3	7.24	809.52
ICGV 16516	HT Stress	Pod stage	R4	7.42	761.9
ICGV 16516	Control	Flowering stage	R1	6.01	627.61
ICGV 16516	Control	Flowering stage	R2	5.7	630.55
ICGV 16516	Control	Flowering stage	R3	5.75	695.07
ICGV 16516	Control	Flowering stage	R4	5.8	704.21
ICGV 16516	Control	Pod stage	R1	13.98	824.52
ICGV 16516	Control	Pod stage	R2	13.18	886.74
ICGV 16516	Control	Pod stage	R3	13.63	880.12
ICGV 16516	Control	Pod stage	R4	13.59	849.77

## Sheet: Supplementary Table S2
Supplementary Table S2: Glucose and Sucrose accumulation in contrasting groundnut genotype at flowering and pod stages under high temperature stress and control conditions
Note: R1,R2: Biological replications 1 & 2; ICGV 16553: Heat-tolerant genotype; ICGV 16516: Heat-sensitive genotype; HT stress: High -temperature stress
Genotype	Treatment	Stage	Replications	Glucose (ppm)	Sucrose (ppm)
ICGV 16553	HT Stress	Flowering stage	R1	500.69	391.31
ICGV 16553	HT Stress	Flowering stage	R2	566.03	582.65
ICGV 16553	HT Stress	Pod stage (Leaf tissue)	R1	17123.8	9878.57
ICGV 16553	HT Stress	Pod stage (Leaf tissue)	R2	21149.5	12901.8
ICGV 16553	HT Stress	Pod stage (pod tissue)	R1	28916.1	31332.9
ICGV 16553	HT Stress	Pod stage (pod tissue)	R2	38333.9	44887.3
ICGV 16553	Control	Flowering stage	R1	426.01	280.32
ICGV 16553	Control	Flowering stage	R2	539.23	367.92
ICGV 16553	Control	Pod stage (Leaf tissue)	R1	16248	10963.7
ICGV 16553	Control	Pod stage (Leaf tissue)	R2	21658.2	12336.9
ICGV 16553	Control	Pod stage (pod tissue)	R1	28865.6	80274.4
ICGV 16553	Control	Pod stage (pod tissue)	R2	36474.5	94425.4
ICGV 16516	HT Stress	Flowering stage	R1	710.42	789.3
ICGV 16516	HT Stress	Flowering stage	R2	891.18	941.02
ICGV 16516	HT Stress	Pod stage (Leaf tissue)	R1	11976	4865.2
ICGV 16516	HT Stress	Pod stage (Leaf tissue)	R2	12790.2	5426.56
ICGV 16516	HT Stress	Pod stage (pod tissue)	R1	6945.2	6286.56
ICGV 16516	HT Stress	Pod stage (pod tissue)	R2	7860.8	7564.4
ICGV 16516	Control	Flowering stage	R1	1298.3	822.7
ICGV 16516	Control	Flowering stage	R2	1442.06	976.26
ICGV 16516	Control	Pod stage (Leaf tissue)	R1	20754.6	11097
ICGV 16516	Control	Pod stage (Leaf tissue)	R2	26594.8	11216.5
ICGV 16516	Control	Pod stage (pod tissue)	R1	23875	60543.2
ICGV 16516	Control	Pod stage (pod tissue)	R2	28148.8	77971.2

## Sheet: Supplementary Table S3
Supplementary Table S3: Starch accumulation in kernels of contrasting groundnut genotype under high temperature stress and control conditions
Note: R1,R2: Biological replications 1 & 2; ICGV 16553: Heat-tolerant genotype; ICGV 16516: Heat-sensitive genotype; HT stress: High -temperature stress
Genotype	Treatment	Stage	Starch content (%)
ICGV 16553	HT Stress	R1	6.34
ICGV 16553	HT Stress	R2	6.37
ICGV 16553	HT Stress	R3	6.35
ICGV 16553	Control	R1	7.03
ICGV 16553	Control	R2	6.37
ICGV 16553	Control	R3	6.52
ICGV 16516	HT Stress	R1	4.78
ICGV 16516	HT Stress	R2	4.56
ICGV 16516	HT Stress	R3	4.05
ICGV 16516	Control	R1	7.06
ICGV 16516	Control	R2	7.08
ICGV 16516	Control	R3	7.83

## Sheet: Suppl Table S4-Flowering stage
Supplementary Table S4: List of differentially expressed genes (DEGs) and GO enrichment in high-temperature stress tolerant vs sensitive genotype at flowering stage
Gene_id	foldChange	log2FoldChange	pval	Description	GO IDs	GO Names	Enzyme Codes	Enzyme Names
2G26YP	43.9967	5.45932	0.0498836	uncharacterized protein LOC112716605 isoform X5
3ZXE65	88.9099	6.47427	0.0237982	homogentisate phytyltransferase 1, chloroplastic	F:GO:0004659; C:GO:0031969	F:prenyltransferase activity; C:chloroplast membrane	EC:2.5.1	Transferring alkyl or aryl groups, other than methyl groups
T88ILE	40.3303	5.33379	0.0379998	receptor-like protein 12	C:GO:0016020	C:membrane
A3L5K6	46.2881	5.53257	0.0255191	uncharacterized protein LOC107635534
A0NDKG	42.1635	5.39792	0.0387327	cytochrome P450 71D8-like	F:GO:0004497; F:GO:0005506; F:GO:0016705; F:GO:0020037; C:GO:0016020	F:monooxygenase activity; F:iron ion binding; F:oxidoreductase activity, acting on paired donors, with incorporation or reduction of molecular oxygen; F:heme binding; C:membrane	EC:1.14	Acting on paired donors, with incorporation or reduction of molecular oxygen. The oxygen incorporated need not be derived from O(2)
GR8AC5	47.663	5.5748	0.0268297	LRR receptor-like serine/threonine-protein kinase FLS2	C:GO:0016020; C:GO:0016020	C:membrane; C:membrane
M8I98Y	44.9132	5.48907	0.0330653	G-type lectin S-receptor-like serine/threonine-protein kinase At4g27290	P:GO:0006468; P:GO:0048544; F:GO:0004674; F:GO:0005524; F:GO:0106310; C:GO:0016020	P:protein phosphorylation; P:recognition of pollen; F:protein serine/threonine kinase activity; F:ATP binding; F:protein serine kinase activity; C:membrane	EC:2.7.1	Transferring phosphorus-containing groups
1CM75D	0.0229149	-5.44757	0.0198724	GDSL esterase/lipase At4g26790-like	F:GO:0016788	F:hydrolase activity, acting on ester bonds	EC:3.1	Acting on ester bonds
ZK6609	33.303	5.05758	0.0274985	receptor-like protein EIX2	C:GO:0016020	C:membrane
1BDV7A	45.8298	5.51822	0.0277999	G-type lectin S-receptor-like serine/threonine-protein kinase At4g27290 isoform X1	P:GO:0006468; P:GO:0048544; F:GO:0004674; F:GO:0005524; F:GO:0106310; C:GO:0016020	P:protein phosphorylation; P:recognition of pollen; F:protein serine/threonine kinase activity; F:ATP binding; F:protein serine kinase activity; C:membrane	EC:2.7.1	Transferring phosphorus-containing groups
AK2RAC	55.4541	5.79322	0.0125092	hypothetical protein Ahy_A08g040100 isoform B	P:GO:0006468; P:GO:0048544; F:GO:0004674; F:GO:0005524; C:GO:0016020	P:protein phosphorylation; P:recognition of pollen; F:protein serine/threonine kinase activity; F:ATP binding; C:membrane	EC:2.7.1	Transferring phosphorus-containing groups
PMAQ5N	28.8728	4.85164	0.0261577	probable cinnamyl alcohol dehydrogenase 1	P:GO:0071704; F:GO:0008270; F:GO:0016491	P:organic substance metabolic process; F:zinc ion binding; F:oxidoreductase activity	EC:1	Oxidoreductases
6SHE48	0.022356	-5.48319	0.0244932	gibberellin-regulated protein 6 isoform X1
8D4GMT	0.0195021	-5.68023	0.0135285	pleiotropic drug resistance protein 2-like	F:GO:0000166; C:GO:0016020	F:nucleotide binding; C:membrane
PKD1UC	0.0166654	-5.907	0.00837852	heavy metal-associated isoprenylated plant protein 30-like	F:GO:0046872	F:metal ion binding
3X96H9	114.575	6.84014	0.00751629	pathogenesis-related protein 2-like
UD7LPN	0.0572873	-4.12564	0.0405906	phospholipase D delta-like	P:GO:0016042; P:GO:0046470; F:GO:0004630; F:GO:0005509; F:GO:0070290; C:GO:0016020	P:lipid catabolic process; P:phosphatidylcholine metabolic process; F:phospholipase D activity; F:calcium ion binding; F:N-acylphosphatidylethanolamine-specific phospholipase D activity; C:membrane	EC:3.1.4.4	Phospholipase D
J1YFQ5	46.7464	5.54678	0.0219744	receptor-like protein EIX2	C:GO:0016020	C:membrane
Q3K67F	17.1098	4.09675	0.049994	hypothetical protein Ahy_B08g093860
ZX29KH	0.026762	-5.22367	0.0115773	protein trichome birefringence-like 43	F:GO:0016413	F:O-acetyltransferase activity	EC:2.3.1	Acyltransferases
28F7LT	27.4979	4.78125	0.0288148	U-box domain-containing protein 35-like
3VH7GE	27.0396	4.757	0.0293473	G-type lectin S-receptor-like serine/threonine-protein kinase LECRK2	P:GO:0006468; P:GO:0048544; F:GO:0004674; F:GO:0005524; C:GO:0016020	P:protein phosphorylation; P:recognition of pollen; F:protein serine/threonine kinase activity; F:ATP binding; C:membrane	EC:2.7.1	Transferring phosphorus-containing groups
AC20WW	31.4698	4.9759	0.0235736	heavy metal-associated isoprenylated plant protein 39	F:GO:0046872; C:GO:0016020	F:metal ion binding; C:membrane
0V66HY	0.052377	-4.25492	0.0216668	probable sesquiterpene synthase	P:GO:0016102; F:GO:0000287; F:GO:0010333	P:diterpenoid biosynthetic process; F:magnesium ion binding; F:terpene synthase activity	EC:4.2.3	Carbon-oxygen lyases
4U1A0K	43.0801	5.42895	0.0309733	receptor-like protein EIX2
6J3HHE	65.995	6.04428	0.00498391	chalcone synthase 6-like	P:GO:0009058; F:GO:0016747	P:biosynthetic process; F:acyltransferase activity, transferring groups other than amino-acyl groups	EC:2.3.1	Acyltransferases
1X6U3I	15.8113	3.98288	0.0371641	G-type lectin S-receptor-like serine/threonine-protein kinase At4g27290	P:GO:0006468; P:GO:0048544; F:GO:0004674; F:GO:0005524; F:GO:0106310; C:GO:0016020	P:protein phosphorylation; P:recognition of pollen; F:protein serine/threonine kinase activity; F:ATP binding; F:protein serine kinase activity; C:membrane	EC:2.7.1	Transferring phosphorus-containing groups
435I7G	27.0396	4.757	0.032902	probable xyloglucan endotransglucosylase/hydrolase protein 23	P:GO:0010411; P:GO:0042546; P:GO:0071555; F:GO:0004553; F:GO:0016762; C:GO:0048046	P:xyloglucan metabolic process; P:cell wall biogenesis; P:cell wall organization; F:hydrolase activity, hydrolyzing O-glycosyl compounds; F:xyloglucan:xyloglucosyl transferase activity; C:apoplast	EC:2.4.1.207; EC:3.2.1	Xyloglucan:xyloglucosyl transferase; Glycosylases
7AD34F	12.0991	3.59683	0.0435957	geraniol 8-hydroxylase-like	F:GO:0004497; F:GO:0005506; F:GO:0016705; F:GO:0020037; C:GO:0016020	F:monooxygenase activity; F:iron ion binding; F:oxidoreductase activity, acting on paired donors, with incorporation or reduction of molecular oxygen; F:heme binding; C:membrane	EC:1.14	Acting on paired donors, with incorporation or reduction of molecular oxygen. The oxygen incorporated need not be derived from O(2)
BR9Y35	0.0785655	-3.66996	0.0385212	salicylate carboxymethyltransferase	P:GO:0032259; F:GO:0008168; F:GO:0046872	P:methylation; F:methyltransferase activity; F:metal ion binding	EC:2.1.1	Transferring one-carbon groups
8UUJ8N	0.0745201	-3.74623	0.0350507	uncharacterized protein LOC112735923	P:GO:0009630; P:GO:0040008	P:gravitropism; P:regulation of growth
A0AE3V	60.4954	5.91875	0.00605277	receptor-like protein EIX2	C:GO:0016020	C:membrane
PDQU0C	0.0125561	-6.31547	0.00279595	isoflavone 7-O-methyltransferase-like isoform X1	P:GO:0032259; F:GO:0008171; F:GO:0008757; F:GO:0046983	P:methylation; F:O-methyltransferase activity; F:S-adenosylmethionine-dependent methyltransferase activity; F:protein dimerization activity	EC:2.1.1	Transferring one-carbon groups
1J64TJ	24.7481	4.62925	0.0470071	kunitz trypsin inhibitor 1-like	P:GO:0010951; F:GO:0004866	P:negative regulation of endopeptidase activity; F:endopeptidase inhibitor activity
G4605S	0.025461	-5.29557	0.0127068	histone-lysine N-methyltransferase ATX2	P:GO:0016571; P:GO:0032259; F:GO:0008168; F:GO:0016740; F:GO:0046872; C:GO:0005634; C:GO:0048188	P:histone methylation; P:methylation; F:methyltransferase activity; F:transferase activity; F:metal ion binding; C:nucleus; C:Set1C/COMPASS complex
H0PV48	0.0279877	-5.15906	0.0116807	probable starch synthase 4, chloroplastic/amyloplastic isoform X2	P:GO:0019252; F:GO:0016757; C:GO:0009507	P:starch biosynthetic process; F:glycosyltransferase activity; C:chloroplast	EC:2.4	Glycosyltransferases
SPV4T3	0.0624952	-4.00011	0.0422219	protein trichome birefringence-like 42	F:GO:0016413	F:O-acetyltransferase activity	EC:2.3.1	Acyltransferases
1Z0BUP	15.3785	3.94284	0.0268201	uncharacterized protein LOC107605580 isoform X1
7E5NA9	0.0498828	-4.32531	0.0153654	GDSL esterase/lipase At4g28780-like	F:GO:0016788	F:hydrolase activity, acting on ester bonds	EC:3.1	Acting on ester bonds
LL93J9	0.00872949	-6.83989	0.00266854	RING-H2 finger protein ATL67-like	P:GO:0016567; F:GO:0016740; C:GO:0016020	P:protein ubiquitination; F:transferase activity; C:membrane	EC:2	Transferases
C0RZQR	0.0758088	-3.72149	0.0417599	receptor-like protein EIX2	C:GO:0016020	C:membrane
NZ6SRJ	18.943	4.24359	0.0355463	uncharacterized protein LOC112714365 isoform X1
QG99LK	38.4971	5.26668	0.0274291	uncharacterized protein LOC107468469	P:GO:0006468; P:GO:0048544; F:GO:0004674; F:GO:0005524; C:GO:0016020	P:protein phosphorylation; P:recognition of pollen; F:protein serine/threonine kinase activity; F:ATP binding; C:membrane	EC:2.7.1	Transferring phosphorus-containing groups
J5EVIQ	0.00949841	-6.7181	0.000664778	protein trichome birefringence-like 43	F:GO:0016413	F:O-acetyltransferase activity	EC:2.3.1	Acyltransferases
AMR0WB	0.0244426	-5.35446	0.0170184	uncharacterized protein LOC112732985	F:GO:0008168; C:GO:0016020	F:methyltransferase activity; C:membrane	EC:2.1.1	Transferring one-carbon groups
0K14UN	0.0639486	-3.96694	0.0237108	phospholipase D alpha 1-like	P:GO:0006644; P:GO:0016042; F:GO:0004630; F:GO:0070290; C:GO:0016020	P:phospholipid metabolic process; P:lipid catabolic process; F:phospholipase D activity; F:N-acylphosphatidylethanolamine-specific phospholipase D activity; C:membrane	EC:3.1.4.4	Phospholipase D
KE4ULY	9.62427	3.26668	0.0383837	isoleucine N-monooxygenase 1-like	F:GO:0004497; F:GO:0005506; F:GO:0016705; F:GO:0020037; C:GO:0016020	F:monooxygenase activity; F:iron ion binding; F:oxidoreductase activity, acting on paired donors, with incorporation or reduction of molecular oxygen; F:heme binding; C:membrane	EC:1.14	Acting on paired donors, with incorporation or reduction of molecular oxygen. The oxygen incorporated need not be derived from O(2)
8DF3UX	40.3303	5.33379	0.00530623	MDIS1-interacting receptor like kinase 2-like	P:GO:0006468; F:GO:0004672; F:GO:0005524; C:GO:0016020	P:protein phosphorylation; F:protein kinase activity; F:ATP binding; C:membrane	EC:2.7.1	Transferring phosphorus-containing groups
GQI3KC	30.2477	4.91875	0.0228338	putative wall-associated receptor kinase-like 16	P:GO:0006468; P:GO:0007166; F:GO:0004672; F:GO:0005524; F:GO:0030247; C:GO:0016020	P:protein phosphorylation; P:cell surface receptor signaling pathway; F:protein kinase activity; F:ATP binding; F:polysaccharide binding; C:membrane	EC:2.7.1	Transferring phosphorus-containing groups
I89689	0.0410417	-4.60677	0.0139163	WAT1-related protein At3g28100-like	P:GO:0055085; F:GO:0022857; C:GO:0016020	P:transmembrane transport; F:transmembrane transporter activity; C:membrane
M08FD2	0.0124707	-6.32531	0.0013652	heavy metal-associated isoprenylated plant protein 47-like
E25VMK	15.1748	3.9236	0.0319285	uncharacterized protein LOC112800526
PSKQ19	0.0458298	-4.44757	0.013282	ethylene-responsive transcription factor ERF023-like	P:GO:0006355; F:GO:0003677; F:GO:0003700; C:GO:0005634	P:regulation of DNA-templated transcription; F:DNA binding; F:DNA-binding transcription factor activity; C:nucleus
R6F5YK	0.0872949	-3.51796	0.0319502	uncharacterized protein LOC107623449	C:GO:0016020	C:membrane
UT93NI	68.2865	6.09353	0.00382252	LEAF RUST 10 DISEASE-RESISTANCE LOCUS RECEPTOR-LIKE PROTEIN KINASE-like 1.1	P:GO:0006468; F:GO:0004672; F:GO:0005524; C:GO:0016020	P:protein phosphorylation; F:protein kinase activity; F:ATP binding; C:membrane	EC:2.7.1	Transferring phosphorus-containing groups
GER4JL	98.9925	6.62925	0.000636478	rust resistance kinase Lr10-like isoform X3	P:GO:0006468; F:GO:0004672; F:GO:0005524; F:GO:0030247; C:GO:0016020	P:protein phosphorylation; F:protein kinase activity; F:ATP binding; F:polysaccharide binding; C:membrane	EC:2.7.1	Transferring phosphorus-containing groups
0WTA7Q	18.5611	4.21421	0.0107962	geraniol 8-hydroxylase-like	F:GO:0004497; F:GO:0005506; F:GO:0016705; F:GO:0020037; C:GO:0016020	F:monooxygenase activity; F:iron ion binding; F:oxidoreductase activity, acting on paired donors, with incorporation or reduction of molecular oxygen; F:heme binding; C:membrane	EC:1.14	Acting on paired donors, with incorporation or reduction of molecular oxygen. The oxygen incorporated need not be derived from O(2)
TVA0C2	0.0531361	-4.23417	0.0485918	protein BIG GRAIN 1-like B	P:GO:0009734; C:GO:0005886	P:auxin-activated signaling pathway; C:plasma membrane
YNW4Y6	14.5128	3.85925	0.0481059	cinnamoyl-CoA reductase 1-like
KE40M9	101.742	6.66878	0.000636287	anthranilate N-methyltransferase-like	P:GO:0032259; F:GO:0008171; F:GO:0008757; F:GO:0046983	P:methylation; F:O-methyltransferase activity; F:S-adenosylmethionine-dependent methyltransferase activity; F:protein dimerization activity	EC:2.1.1	Transferring one-carbon groups
D3S8RY	12.3741	3.62925	0.0221467	probable calcium-binding protein CML44	F:GO:0005509	F:calcium ion binding
80ML42	30.706	4.94045	0.0184508	uncharacterized protein LOC107624525 isoform X1
FJSG30	25.6647	4.68171	0.0341721	uncharacterized protein At1g66480-like
79TK8E	92.5763	6.53257	0.000873035	protein IWS1 homolog 1-like	P:GO:0009742; P:GO:0032784; C:GO:0005634	P:brassinosteroid mediated signaling pathway; P:regulation of DNA-templated transcription elongation; C:nucleus
ZG2TBF	37.2138	5.21777	0.00423269	zinc transporter 1-like isoform X2	P:GO:0071577; F:GO:0005385; C:GO:0016020	P:zinc ion transmembrane transport; F:zinc ion transmembrane transporter activity; C:membrane
I7UCTP	49.0379	5.61583	0.00203964	transcription factor MYB58-like
7K0XBP	11.4575	3.51822	0.0312588	putative disease resistance protein RGA3 isoform X3	P:GO:0098542; F:GO:0043531	P:defense response to other organism; F:ADP binding
I266YZ	41.2469	5.36621	0.0470636	CST complex subunit CTC1-like	P:GO:0000723; F:GO:0003677; C:GO:0000781; C:GO:0005634	P:telomere maintenance; F:DNA binding; C:chromosome, telomeric region; C:nucleus
3EKV6C	0.0218237	-5.51796	0.00389877	protein LOW PSII ACCUMULATION 3, chloroplastic isoform X1
LVVV6X	32.2337	5.0105	0.00355764	feruloyl CoA ortho-hydroxylase 1-like	F:GO:0016491; F:GO:0046872	F:oxidoreductase activity; F:metal ion binding	EC:1	Oxidoreductases
TTN6CK	0.0539175	-4.2131	0.0283912	protein MOR1-like isoform X1	P:GO:0000226; F:GO:0005488; C:GO:0043229	P:microtubule cytoskeleton organization; F:binding; C:intracellular organelle
G8H34X	100.367	6.64915	0.000664195	uncharacterized protein LOC107605580 isoform X1
2X3DGJ	103.575	6.69454	0.000488699	receptor-like protein 9DC3	C:GO:0016020	C:membrane
A988JE	0.0928199	-3.42942	0.0223287	uncharacterized protein LOC112695129	P:GO:0006260; P:GO:0006281; P:GO:0006310; F:GO:0003677; C:GO:0005634	P:DNA replication; P:DNA repair; P:DNA recombination; F:DNA binding; C:nucleus
SL8FFE	0.00699692	-7.15906	0.0005502	putative disease resistance protein RGA3	P:GO:0006952; P:GO:0051707; F:GO:0043531	P:defense response; P:response to other organism; F:ADP binding
WUKV82	0.0409195	-4.61107	0.00797832	homeobox protein ATH1-like isoform X1	P:GO:0006355; F:GO:0003677; C:GO:0005634	P:regulation of DNA-templated transcription; F:DNA binding; C:nucleus
RHCW3A	19.2485	4.26668	0.0344866	receptor-like protein 12	C:GO:0016020	C:membrane
6M6V4C	0.0539175	-4.2131	0.0381662	18 kDa seed maturation protein-like	P:GO:0009793	P:embryo development ending in seed dormancy
1PW7ZW	58.6622	5.87436	0.00946898	glutathione transferase GST 23-like	P:GO:0006749; P:GO:0042221; F:GO:0004364	P:glutathione metabolic process; P:response to chemical; F:glutathione transferase activity	EC:2.5.1.18	Glutathione transferase
C8UBJW	0.0486689	-4.36086	0.0172335	hypothetical protein Ahy_B07g088691	C:GO:0016020	C:membrane
F43BSI	17.008	4.08814	0.0184256	probable glutathione S-transferase	P:GO:0006749; P:GO:0042221; F:GO:0004364; C:GO:0005737	P:glutathione metabolic process; P:response to chemical; F:glutathione transferase activity; C:cytoplasm	EC:2.5.1.18	Glutathione transferase
DFH8S5	0.0443515	-4.49487	0.0118455	3-ketoacyl-CoA synthase 12-like	P:GO:0006633; F:GO:0102756; C:GO:0016020	P:fatty acid biosynthetic process; F:very-long-chain 3-ketoacyl-CoA synthase activity; C:membrane	EC:2.3.1.199	Very-long-chain 3-oxoacyl-CoA synthase
0I6I28	0.0838716	-3.57567	0.0307427	myosin-binding protein 3-like	F:GO:0080115; C:GO:0016020	F:myosin XI tail binding; C:membrane
SIK5UM	36.893	5.20528	0.00939237	putative GEM-like protein 8	P:GO:0010951; F:GO:0004866	P:negative regulation of endopeptidase activity; F:endopeptidase inhibitor activity
H4MVMY	0.0964839	-3.37357	0.0368947	uncharacterized serine-rich protein C215.13-like isoform X1
TQC7PL	94.4095	6.56086	0.000828397	heavy metal-associated isoprenylated plant protein 39-like	F:GO:0046872; C:GO:0016020	F:metal ion binding; C:membrane
L0VV9Y	18.7486	4.22871	0.0080004	cysteine-rich repeat secretory protein 55
Y78ILL	21.1963	4.40574	0.0104681	uncharacterized protein At5g01610
JH8TMD	34.6779	5.11595	0.002586	chalcone synthase 6-like	P:GO:0009058; F:GO:0016747	P:biosynthetic process; F:acyltransferase activity, transferring groups other than amino-acyl groups	EC:2.3.1	Acyltransferases
MX0J1Q	0.0572873	-4.12564	0.0273517	transmembrane protein 136	C:GO:0016020	C:membrane
J9K9L3	121.907	6.92964	0.000156046	probable glutathione S-transferase	P:GO:0006749; P:GO:0098869; F:GO:0004364; F:GO:0045174; C:GO:0005737	P:glutathione metabolic process; P:cellular oxidant detoxification; F:glutathione transferase activity; F:glutathione dehydrogenase (ascorbate) activity; C:cytoplasm	EC:2.5.1.18; EC:1.8.5.1	Glutathione transferase; Glutathione dehydrogenase (ascorbate)
CSV6ZK	0.0797041	-3.6492	0.0129298	ethylene-responsive transcription factor WIN1-like	P:GO:0006355; F:GO:0003677; F:GO:0003700; C:GO:0005634	P:regulation of DNA-templated transcription; F:DNA binding; F:DNA-binding transcription factor activity; C:nucleus
WK9SX4	0.112696	-3.14949	0.0342219	auxin-induced protein 15A-like	P:GO:0009733	P:response to auxin
7GC7Z1	0.06636	-3.91354	0.00845842	hypothetical protein Ahy_B04g070453	F:GO:0003677; F:GO:0046872; F:GO:0046983; C:GO:0005634	F:DNA binding; F:metal ion binding; F:protein dimerization activity; C:nucleus
8XA8G4	141.614	7.14582	6.64652e-05	uncharacterized protein LOC112789812 isoform X1
ED1SF9	43.7675	5.45179	0.00301869	E3 ubiquitin-protein ligase ATL6	C:GO:0016020	C:membrane
R1TNCB	9.28553	3.21498	0.0205315	salicylic acid-binding protein 2
S41V7E	0.00632136	-7.30555	3.51037e-05	ornithine carbamoyltransferase, chloroplastic-like	P:GO:0019240; P:GO:0042450; F:GO:0004585; C:GO:0043231	P:citrulline biosynthetic process; P:arginine biosynthetic process via ornithine; F:ornithine carbamoyltransferase activity; C:intracellular membrane-bounded organelle	EC:2.1.3.3	Ornithine carbamoyltransferase
122VE1	12.5777	3.6528	0.00972219	rust resistance kinase Lr10-like	P:GO:0006468; F:GO:0004672; F:GO:0005524; F:GO:0030247; C:GO:0016020	P:protein phosphorylation; F:protein kinase activity; F:ATP binding; F:polysaccharide binding; C:membrane	EC:2.7.1	Transferring phosphorus-containing groups
9DDU7S	85.2435	6.41352	0.0238599	hypothetical protein Ahy_A03g015851	C:GO:0016020	C:membrane
K7B5IG	18.2556	4.19026	0.00631273	MATH domain and coiled-coil domain-containing protein At3g58410-like	P:GO:0006412; P:GO:0016579; F:GO:0003723; F:GO:0003735; F:GO:0004197; F:GO:0004252; F:GO:0004843; F:GO:0016740; F:GO:0046872; C:GO:0005634; C:GO:0005829; C:GO:0015935; C:GO:0016020	P:translation; P:protein deubiquitination; F:RNA binding; F:structural constituent of ribosome; F:cysteine-type endopeptidase activity; F:serine-type endopeptidase activity; F:cysteine-type deubiquitinase activity; F:transferase activity; F:metal ion binding; C:nucleus; C:cytosol; C:small ribosomal subunit; C:membrane	EC:3.4.22; EC:3.4.21; EC:2; EC:3.4.19.12	Acting on peptide bonds (peptidases); Acting on peptide bonds (peptidases); Transferases; Ubiquitinyl hydrolase 1
KS94ZA	0.079017	-3.66169	0.0252038	GATA transcription factor 26 isoform X2	P:GO:0006355; F:GO:0008270; F:GO:0043565; C:GO:0005634	P:regulation of DNA-templated transcription; F:zinc ion binding; F:sequence-specific DNA binding; C:nucleus
K1DSBX	0.00894241	-6.80512	0.000115687	polygalacturonase-like	P:GO:0005975; F:GO:0004650; C:GO:0016020	P:carbohydrate metabolic process; F:polygalacturonase activity; C:membrane	EC:3.2.1.15	Endo-polygalacturonase
GG01I1	0.0166654	-5.907	0.00188425	glycerol-3-phosphate acyltransferase 1	P:GO:0010143; F:GO:0016791; F:GO:0090447; C:GO:0016020	P:cutin biosynthetic process; F:phosphatase activity; F:glycerol-3-phosphate 2-O-acyltransferase activity; C:membrane	EC:2.3.1; EC:3.1.3	Acyltransferases; Acting on ester bonds
6U038X	0.014904	-6.06816	0.00487277	GDSL esterase/lipase At5g45950	F:GO:0016788; C:GO:0016020	F:hydrolase activity, acting on ester bonds; C:membrane	EC:3.1	Acting on ester bonds
F5KW1T	6.4701	2.69379	0.049735	heparanase-like protein 2	F:GO:0016798; C:GO:0016020	F:hydrolase activity, acting on glycosyl bonds; C:membrane	EC:3.2	Glycosylases
VHLW04	0.0903687	-3.46803	0.0442501	auxin-induced protein 15A-like	P:GO:0009733	P:response to auxin
50AH1U	0.105761	-3.24112	0.0286028	auxin-induced protein 15A-like	P:GO:0009733	P:response to auxin
F916KL	0.0632136	-3.98362	0.0166802	hypothetical protein Ahy_B09g097951	F:GO:0005524; F:GO:0016301; C:GO:0016020	F:ATP binding; F:kinase activity; C:membrane	EC:2.7	Transferring phosphorus-containing groups
UK39BN	20.0946	4.32874	0.00300728	transcription factor JUNGBRUNNEN 1-like isoform X1	P:GO:0006355; F:GO:0003677	P:regulation of DNA-templated transcription; F:DNA binding
UW980V	0.0794384	-3.65402	0.0112897	GDSL esterase/lipase At4g26790-like	F:GO:0016788	F:hydrolase activity, acting on ester bonds	EC:3.1	Acting on ester bonds
2WJ0QA	0.13199	-2.9215	0.043022	signal peptide peptidase-like 2 isoform X1	F:GO:0004190; C:GO:0010008	F:aspartic-type endopeptidase activity; C:endosome membrane	EC:3.4.23	Acting on peptide bonds (peptidases)
E75ZZH	0.148463	-2.75183	0.0483569	UDP-glycosyltransferase 91C1-like	F:GO:0008194	F:UDP-glycosyltransferase activity	EC:2.4	Glycosyltransferases
3075SM	11.7324	3.55243	0.0109209	leucine-rich repeat receptor protein kinase EMS1-like	C:GO:0016020	C:membrane
PIX3LG	0.112565	-3.15118	0.0180655	late embryogenesis abundant protein 2-like
04DS3H	0.0872949	-3.51796	0.0155739	auxin-induced protein 15A-like	P:GO:0009733	P:response to auxin
C93L46	0.0192293	-5.70055	0.000202307	sporozoite surface protein 2-like isoform X2
IEQ39H	0.0951186	-3.39413	0.0120088	G-type lectin S-receptor-like serine/threonine-protein kinase At4g27290	P:GO:0006468; P:GO:0048544; F:GO:0004674; F:GO:0005524; F:GO:0106310; C:GO:0016020	P:protein phosphorylation; P:recognition of pollen; F:protein serine/threonine kinase activity; F:ATP binding; F:protein serine kinase activity; C:membrane	EC:2.7.1	Transferring phosphorus-containing groups
EJQ6C2	0.0797041	-3.6492	0.0345277	vascular-related unknown protein 1-like isoform X1	P:GO:0010089	P:xylem development
EK7SHL	24.7481	4.62925	0.00532254	dirigent protein 22-like	P:GO:0009699; F:GO:0008270; C:GO:0016020; C:GO:0048046	P:phenylpropanoid biosynthetic process; F:zinc ion binding; C:membrane; C:apoplast
B3NMEL	15.3203	3.93737	0.0275484	hypothetical protein Ahy_A05g022600	P:GO:0071555; F:GO:0016757; C:GO:0000139	P:cell wall organization; F:glycosyltransferase activity; C:Golgi membrane	EC:2.4	Glycosyltransferases
07S39J	0.0572873	-4.12564	0.0341429	long-chain-alcohol oxidase FAO1-like	F:GO:0046577; F:GO:0050660; C:GO:0016020	F:long-chain-alcohol oxidase activity; F:flavin adenine dinucleotide binding; C:membrane	EC:1.1.3.20	Long-chain-alcohol oxidase
3UW96L	9.89925	3.30732	0.0271856	cysteine-rich and transmembrane domain-containing protein A-like	C:GO:0005886	C:plasma membrane
HW01DK	0.0295676	-5.07984	0.0429381	basic leucine zipper 61-like	P:GO:0006355; F:GO:0003700	P:regulation of DNA-templated transcription; F:DNA-binding transcription factor activity
7XQH05	0.0247729	-5.33509	0.0179824	GDSL esterase/lipase At2g42990-like	F:GO:0016788	F:hydrolase activity, acting on ester bonds	EC:3.1	Acting on ester bonds
T3R0IJ	0.0948204	-3.39866	0.0158303	probable terpene synthase 2	P:GO:0016102; F:GO:0000287; F:GO:0010333	P:diterpenoid biosynthetic process; F:magnesium ion binding; F:terpene synthase activity	EC:4.2.3	Carbon-oxygen lyases
NQUG6S	8.70767	3.12229	0.0238933	salicylic acid-binding protein 2-like
F9PCC2	0.024121	-5.37357	0.0384245	ABC transporter B family member 2-like	P:GO:0055085; F:GO:0005524; F:GO:0140359; C:GO:0016020	P:transmembrane transport; F:ATP binding; F:ABC-type transporter activity; C:membrane	EC:7	Translocases
4W5XID	39.9865	5.32144	0.000382743	uncharacterized protein LOC107634055 isoform X2	C:GO:0016020	C:membrane
3K66AC	0.135792	-2.88053	0.034859	auxin-induced protein X10A-like	P:GO:0009733	P:response to auxin
M23BVA	40.3303	5.33379	0.000909443	G-type lectin S-receptor-like serine/threonine-protein kinase At2g19130	P:GO:0006468; P:GO:0048544; F:GO:0004674; F:GO:0005524; C:GO:0016020	P:protein phosphorylation; P:recognition of pollen; F:protein serine/threonine kinase activity; F:ATP binding; C:membrane	EC:2.7.1	Transferring phosphorus-containing groups
CYY94F	15.9641	3.99676	0.00644162	WAT1-related protein At4g08290-like	P:GO:0055085; F:GO:0022857; C:GO:0005886	P:transmembrane transport; F:transmembrane transporter activity; C:plasma membrane
FJX8JV	15.353	3.94045	0.00604992	receptor-like protein 6	C:GO:0016020	C:membrane
TSY9FT	137.49	7.10318	6.91072e-05	probable inorganic phosphate transporter 1-9	P:GO:0055085; F:GO:0022857; C:GO:0016020	P:transmembrane transport; F:transmembrane transporter activity; C:membrane
UUK6GZ	9.26418	3.21166	0.0192212	G-type lectin S-receptor-like serine/threonine-protein kinase At4g27290	P:GO:0006468; P:GO:0048544; F:GO:0004674; F:GO:0005524; F:GO:0106310; C:GO:0016020	P:protein phosphorylation; P:recognition of pollen; F:protein serine/threonine kinase activity; F:ATP binding; F:protein serine kinase activity; C:membrane	EC:2.7.1	Transferring phosphorus-containing groups
K6KWHM	22.2733	4.47724	0.00451399	probable disease resistance protein At5g63020	P:GO:0098542; F:GO:0043531	P:defense response to other organism; F:ADP binding
122PQY	15.9895	3.99906	0.00351809	receptor-like protein 6	C:GO:0016020	C:membrane
BISG48	12.649	3.66096	0.0430042	LRR receptor-like serine/threonine-protein kinase GSO1	P:GO:0006468; F:GO:0004672; F:GO:0005524; C:GO:0016020	P:protein phosphorylation; F:protein kinase activity; F:ATP binding; C:membrane	EC:2.7.1	Transferring phosphorus-containing groups
WMI7HE	0.0623535	-4.00338	0.00907655	probable ADP-ribosylation factor GTPase-activating protein AGD15 isoform X1	P:GO:0050790; F:GO:0005096	P:regulation of catalytic activity; F:GTPase activator activity
K9LPZT	30.2477	4.91875	0.0155911	3-isopropylmalate dehydratase large subunit, chloroplastic	P:GO:0009098; F:GO:0003861; F:GO:0046872; F:GO:0051539	P:leucine biosynthetic process; F:3-isopropylmalate dehydratase activity; F:metal ion binding; F:4 iron, 4 sulfur cluster binding	EC:4.2.1.33	3-isopropylmalate dehydratase
K0UY8K	129.698	7.01902	0.000129536	chalcone synthase 6-like	P:GO:0009058; F:GO:0016747	P:biosynthetic process; F:acyltransferase activity, transferring groups other than amino-acyl groups	EC:2.3.1	Acyltransferases
K5Z9DT	29.8811	4.90116	0.0007014	receptor-like protein 12	P:GO:0016310; F:GO:0016301; C:GO:0016020; C:GO:0016020	P:phosphorylation; F:kinase activity; C:membrane; C:membrane
BQF9AX	57.2873	5.84014	0.0112845	phospholipid-transporting ATPase 1	P:GO:0015914; P:GO:0034204; F:GO:0000287; F:GO:0005524; F:GO:0016887; F:GO:0140326; C:GO:0016020	P:phospholipid transport; P:lipid translocation; F:magnesium ion binding; F:ATP binding; F:ATP hydrolysis activity; F:ATPase-coupled intramembrane lipid transporter activity; C:membrane	EC:7.6.2.1; EC:3.6.1.15	P-type phospholipid transporter; Nucleoside-triphosphate phosphatase
DS9IRV	0.132052	-2.92082	0.0261346	serine/threonine-protein phosphatase 7 long form homolog	P:GO:0010073	P:meristem maintenance
DNS17T	131.99	7.04428	0.000103149	pathogenesis-related protein 2-like
K7D9EI	0.0509221	-4.29557	0.0439621	transcription factor SFP1
M2THPA	0.0269587	-5.2131	0.00106134	protein FLOWERING LOCUS T-like	C:GO:0016020	C:membrane
642FWA	134.281	7.06912	6.85845e-05	cysteine-rich repeat secretory protein 55
GQD7YX	22.8233	4.51243	0.00182021	crocetin glucosyltransferase, chloroplastic-like	F:GO:0008194	F:UDP-glycosyltransferase activity	EC:2.4	Glycosyltransferases
XA19PL	65.995	6.04428	0.00375266	protein transport protein Sec61 subunit gamma-like	P:GO:0031204; F:GO:0008320; C:GO:0071261	P:post-translational protein targeting to membrane, translocation; F:protein transmembrane transporter activity; C:Ssh1 translocon complex
X0AYPL	29.9422	4.90411	0.000988017	receptor-like protein EIX2	C:GO:0016020	C:membrane
1B13BQ	11.7121	3.54992	0.0101466	probable terpene synthase 2	P:GO:0016102; F:GO:0000287; F:GO:0010333	P:diterpenoid biosynthetic process; F:magnesium ion binding; F:terpene synthase activity	EC:4.2.3	Carbon-oxygen lyases
M85TWM	0.0748242	-3.74035	0.0235708	uncharacterized protein LOC107611947 isoform X1	P:GO:0010089	P:xylem development
IQ8A0Z	0.0705075	-3.82608	0.0419979	zinc finger protein BRUTUS-like At1g18910	P:GO:0006511; P:GO:0016567; P:GO:0055072; F:GO:0008270; F:GO:0061630; C:GO:0005634	P:ubiquitin-dependent protein catabolic process; P:protein ubiquitination; P:iron ion homeostasis; F:zinc ion binding; F:ubiquitin protein ligase activity; C:nucleus	EC:2	Transferases
5R2T74	0.0416635	-4.58507	0.0336912	NAD-dependent malic enzyme 2, mitochondrial-like	P:GO:0006108; F:GO:0004471; F:GO:0046872; F:GO:0051287	P:malate metabolic process; F:malate dehydrogenase (decarboxylating) (NAD+) activity; F:metal ion binding; F:NAD binding	EC:1.1.1.38; EC:1.1.1.39	Malate dehydrogenase (oxaloacetate-decarboxylating); Malate dehydrogenase (decarboxylating)
9TS7X7	69.2031	6.11276	0.00288561	cytochrome P450 71A1-like	F:GO:0004497; F:GO:0005506; F:GO:0016705; F:GO:0020037; C:GO:0016020	F:monooxygenase activity; F:iron ion binding; F:oxidoreductase activity, acting on paired donors, with incorporation or reduction of molecular oxygen; F:heme binding; C:membrane	EC:1.14	Acting on paired donors, with incorporation or reduction of molecular oxygen. The oxygen incorporated need not be derived from O(2)
MD6CKA	33.9141	5.08381	0.000637561	thioredoxin H2	F:GO:0015035; F:GO:0016656	F:protein-disulfide reductase activity; F:monodehydroascorbate reductase (NADH) activity	EC:1.8; EC:1.6.5.4	Acting on a sulfur group of donors; Monodehydroascorbate reductase (NADH)
H1181I	0.0141015	-6.14801	0.00252079	protein ECERIFERUM 3-like	P:GO:0008610; F:GO:0005506; F:GO:0016491; C:GO:0016020	P:lipid biosynthetic process; F:iron ion binding; F:oxidoreductase activity; C:membrane	EC:1	Oxidoreductases
AMCT3P	0.0961465	-3.37862	0.0186642	peptide methionine sulfoxide reductase 2 isoform X1	P:GO:0006979; P:GO:0030091; F:GO:0033743	P:response to oxidative stress; P:protein repair; F:peptide-methionine (R)-S-oxide reductase activity	EC:1.8.4.12	Peptide-methionine (R)-S-oxide reductase
EWVD58	55.4541	5.79322	0.000612678	kinesin-like protein KIN-14R	F:GO:0000166; F:GO:0003774	F:nucleotide binding; F:cytoskeletal motor activity
477F6P	0.0352537	-4.82608	0.0143071	beta-fructofuranosidase, cell wall isozyme-like	P:GO:0005975; F:GO:0004553	P:carbohydrate metabolic process; F:hydrolase activity, hydrolyzing O-glycosyl compounds	EC:3.2.1	Glycosylases
10NZI4	25.2064	4.65572	0.038968	G-type lectin S-receptor-like serine/threonine-protein kinase At4g27290 isoform X2
9PRZ48	16.0404	4.00364	0.00613474	---NA---
PUN2TH	7.0527	2.81818	0.0241915	WAT1-related protein At4g08290-like	P:GO:0055085; F:GO:0022857; C:GO:0005886	P:transmembrane transport; F:transmembrane transporter activity; C:plasma membrane
Y103QL	0.00381915	-8.03253	1.42732e-05	probable terpene synthase 2	P:GO:0016102; F:GO:0000287; F:GO:0010333	P:diterpenoid biosynthetic process; F:magnesium ion binding; F:terpene synthase activity	EC:4.2.3	Carbon-oxygen lyases
JQA4UT	0.0458298	-4.44757	0.0314913	pentatricopeptide repeat-containing protein At2g16880-like isoform X1
K6DY9R	50.4128	5.65572	0.00349652	hypothetical protein Ahy_A08g037525 isoform B	P:GO:0006352; F:GO:0003677; C:GO:0005634	P:DNA-templated transcription initiation; F:DNA binding; C:nucleus
2NE4Q7	0.123864	-3.01317	0.0233868	hypothetical protein Ahy_B02g059723	P:GO:0009733	P:response to auxin
BHH2Q1	21.4746	4.42456	0.00183681	probable WRKY transcription factor 31	P:GO:0006355; F:GO:0003700; F:GO:0043565; C:GO:0005634	P:regulation of DNA-templated transcription; F:DNA-binding transcription factor activity; F:sequence-specific DNA binding; C:nucleus
3S3RK6	0.08058	-3.63344	0.00693196	protein DETOXIFICATION 35	P:GO:1990961; F:GO:0015297; F:GO:0042910; C:GO:0016020	P:xenobiotic detoxification by transmembrane export across the plasma membrane; F:antiporter activity; F:xenobiotic transmembrane transporter activity; C:membrane
BCXY77	0.0405574	-4.62389	0.0268669	terpene synthase 10-like	P:GO:0016102; F:GO:0000287; F:GO:0010333	P:diterpenoid biosynthetic process; F:magnesium ion binding; F:terpene synthase activity	EC:4.2.3	Carbon-oxygen lyases
I77GVJ	24.0607	4.5886	0.00197901	temperature-induced lipocalin-1-like
MU4VHD	0.0195021	-5.68023	0.0135819	inositol oxygenase 1	P:GO:0019310; P:GO:0019853; F:GO:0005506; F:GO:0050113; C:GO:0005737	P:inositol catabolic process; P:L-ascorbic acid biosynthetic process; F:iron ion binding; F:inositol oxygenase activity; C:cytoplasm	EC:1.13.99.1	Inositol oxygenase
D2YYPY	22.3802	4.48415	0.00255687	G-type lectin S-receptor-like serine/threonine-protein kinase At2g19130	P:GO:0006468; P:GO:0048544; F:GO:0004674; F:GO:0005524; C:GO:0016020	P:protein phosphorylation; P:recognition of pollen; F:protein serine/threonine kinase activity; F:ATP binding; C:membrane	EC:2.7.1	Transferring phosphorus-containing groups
S2SYS9	9.93591	3.31265	0.0166113	putative F-box/LRR-repeat protein 23
A8EX91	35.5181	5.15048	0.0085849	probable WRKY transcription factor 33	P:GO:0006355; F:GO:0003700; F:GO:0043565; C:GO:0005634	P:regulation of DNA-templated transcription; F:DNA-binding transcription factor activity; F:sequence-specific DNA binding; C:nucleus
XUSV25	0.127527	-2.97113	0.0266663	auxin-induced protein 10A5-like	P:GO:0009733	P:response to auxin
YA6VJH	98.0759	6.61583	3.38986e-05	inactive protein kinase SELMODRAFT_444075	P:GO:0018108; F:GO:0004714; F:GO:0005524	P:peptidyl-tyrosine phosphorylation; F:transmembrane receptor protein tyrosine kinase activity; F:ATP binding	EC:2.7.10.1	Receptor protein-tyrosine kinase
PW04T0	0.0606015	-4.0445	0.0095952	auxin-induced protein 15A-like	P:GO:0009733	P:response to auxin
52QB51	0.0327356	-4.933	0.000658155	protein HOTHEAD	F:GO:0016614; F:GO:0016829; F:GO:0050660	F:oxidoreductase activity, acting on CH-OH group of donors; F:lyase activity; F:flavin adenine dinucleotide binding	EC:1.1; EC:4	Acting on the CH-OH group of donors; Lyases
NA9T15	108.617	6.7631	0.000452533	transmembrane protein, putative	C:GO:0016020	C:membrane
UY05SB	0.024121	-5.37357	0.0177518	ankyrin repeat-containing protein ITN1-like	C:GO:0016020	C:membrane
0CZ09I	0.0964839	-3.37357	0.00666307	ALA-interacting subunit 3-like isoform X1	P:GO:0033036; C:GO:0016020	P:macromolecule localization; C:membrane
U93XWB	0.114575	-3.12564	0.0304274	glycerol-3-phosphate acyltransferase 1	P:GO:0010143; F:GO:0016791; F:GO:0090447; C:GO:0016020	P:cutin biosynthetic process; F:phosphatase activity; F:glycerol-3-phosphate 2-O-acyltransferase activity; C:membrane	EC:2.3.1; EC:3.1.3	Acyltransferases; Acting on ester bonds
PKUR8D	0.126913	-2.97808	0.0382591	auxin-induced protein 15A-like	P:GO:0009733	P:response to auxin
XXH2X2	27.4146	4.77687	0.000421873	crocetin glucosyltransferase, chloroplastic-like	F:GO:0008194	F:UDP-glycosyltransferase activity	EC:2.4	Glycosyltransferases
RZN3R4	87.9933	6.45932	0.000941248	uncharacterized protein LOC112765284 isoform X2
22KFMP	0.0217203	-5.52481	0.00022364	putative disease resistance protein At3g14460	P:GO:0006952; P:GO:0051707; F:GO:0043531	P:defense response; P:response to other organism; F:ADP binding
MGC570	0.0294095	-5.08757	0.00374066	beta-galactosidase 6-like	P:GO:0005975; F:GO:0004565	P:carbohydrate metabolic process; F:beta-galactosidase activity	EC:3.2.1.23	Beta-galactosidase
M6T21B	27.8034	4.79719	0.00655373	LEAF RUST 10 DISEASE-RESISTANCE LOCUS RECEPTOR-LIKE PROTEIN KINASE-like 2.4
V31KAL	0.0151504	-6.0445	3.81719e-05	GDSL esterase/lipase At2g04570-like	F:GO:0016788	F:hydrolase activity, acting on ester bonds	EC:3.1	Acting on ester bonds
AF3YLM	60.4954	5.91875	4.84431e-05	cytochrome P450 71D8-like	F:GO:0003774; F:GO:0003779; F:GO:0004497; F:GO:0005506; F:GO:0005524; F:GO:0016705; F:GO:0020037; C:GO:0016020; C:GO:0016459	F:cytoskeletal motor activity; F:actin binding; F:monooxygenase activity; F:iron ion binding; F:ATP binding; F:oxidoreductase activity, acting on paired donors, with incorporation or reduction of molecular oxygen; F:heme binding; C:membrane; C:myosin complex	EC:1.14	Acting on paired donors, with incorporation or reduction of molecular oxygen. The oxygen incorporated need not be derived from O(2)
J16EEP	45.8298	5.51822	0.000152026	cysteine-rich receptor-like protein kinase 29	P:GO:0016310; F:GO:0016301	P:phosphorylation; F:kinase activity	EC:2.7	Transferring phosphorus-containing groups
N1ILT0	0.0808762	-3.62814	0.027132	organic cation/carnitine transporter 3-like	P:GO:0055085; F:GO:0022857; C:GO:0016020	P:transmembrane transport; F:transmembrane transporter activity; C:membrane
7CSR8W	48.8852	5.61132	0.000335027	zinc finger protein CONSTANS-LIKE 2	F:GO:0008270	F:zinc ion binding
XIXK1E	24.1752	4.59546	0.00585824	U-box domain-containing protein 44 isoform X2	P:GO:0007166; P:GO:0016567; F:GO:0004842	P:cell surface receptor signaling pathway; P:protein ubiquitination; F:ubiquitin-protein transferase activity	EC:2	Transferases
S1JDNK	0.0312476	-5.00011	0.000194766	MLP-like protein 43	P:GO:0006952	P:defense response
4TSV6W	0.0159408	-5.97113	0.00313213	uncharacterized protein LOC112800875 isoform X2	P:GO:0006508; F:GO:0008234	P:proteolysis; F:cysteine-type peptidase activity	EC:3.4	Acting on peptide bonds (peptidases)
F77YE7	0.0549958	-4.18453	0.0368037	ABC transporter B family member 2-like	P:GO:0055085; F:GO:0005524; F:GO:0140359; C:GO:0016020	P:transmembrane transport; F:ATP binding; F:ABC-type transporter activity; C:membrane	EC:7	Translocases
YTB47M	0.123125	-3.0218	0.013447	protein PHYTOCHROME KINASE SUBSTRATE 1-like	P:GO:0009638; P:GO:0016310; F:GO:0016301	P:phototropism; P:phosphorylation; F:kinase activity	EC:2.7	Transferring phosphorus-containing groups
R5ISBX	48.6942	5.60568	5.40044e-05	peroxidase P7-like	P:GO:0006979; P:GO:0042744; P:GO:0098869; F:GO:0020037; F:GO:0046872; F:GO:0140825; C:GO:0005576; C:GO:0016020	P:response to oxidative stress; P:hydrogen peroxide catabolic process; P:cellular oxidant detoxification; F:heme binding; F:metal ion binding; F:lactoperoxidase activity; C:extracellular region; C:membrane	EC:1.11.1.7	Peroxidase
7AS0KG	0.114575	-3.12564	0.0102183	salicylate carboxymethyltransferase-like isoform X1
1A1ACU	0.0861758	-3.53657	0.0210061	protein ABSCISIC ACID-INSENSITIVE 5	P:GO:0009737; P:GO:0045893; F:GO:0003700; C:GO:0005634	P:response to abscisic acid; P:positive regulation of DNA-templated transcription; F:DNA-binding transcription factor activity; C:nucleus
AS37GI	0.160929	-2.6355	0.0429991	hypothetical protein Ahy_A06g029886	F:GO:0016491; C:GO:0016020	F:oxidoreductase activity; C:membrane	EC:1	Oxidoreductases
CU0K9M	60.9537	5.92964	0.00922264	AAA-ATPase ASD, mitochondrial-like	P:GO:0006950; F:GO:0005524; F:GO:0016887; C:GO:0016020	P:response to stress; F:ATP binding; F:ATP hydrolysis activity; C:membrane	EC:3.6.1.15	Nucleoside-triphosphate phosphatase
G4VANE	0.0052678	-7.56858	1.95318e-06	GDSL esterase/lipase At1g33811	F:GO:0016788	F:hydrolase activity, acting on ester bonds	EC:3.1	Acting on ester bonds
CMA0H9	16.7279	4.06418	0.00517198	probable 1-acylglycerol-3-phosphate O-acyltransferase	P:GO:0006654; P:GO:0055088; F:GO:0004623; F:GO:0042171	P:phosphatidic acid biosynthetic process; P:lipid homeostasis; F:phospholipase A2 activity; F:lysophosphatidic acid acyltransferase activity	EC:3.1.1.1; EC:3.1.1.4; EC:2.3.1	Carboxylesterase; Phospholipase A(2); Acyltransferases
T3D6CG	0.0187061	-5.74035	0.0307564	mannan endo-1,4-beta-mannosidase 6	P:GO:0071704; F:GO:0016985; C:GO:0005576	P:organic substance metabolic process; F:mannan endo-1,4-beta-mannosidase activity; C:extracellular region	EC:3.2.1.25; EC:3.2.1.78	Beta-mannosidase; Mannan endo-1,4-beta-mannosidase
Y7SZ7T	214.025	7.74164	1.43633e-06	receptor-like protein 6	C:GO:0016020	C:membrane
DMCT1D	0.18789	-2.41204	0.0361853	hypothetical protein CR513_28052, partial	P:GO:0009451; P:GO:0031425; F:GO:0003729; C:GO:0009507	P:RNA modification; P:chloroplast RNA processing; F:mRNA binding; C:chloroplast
GPY0FR	7.5278	2.91223	0.0136398	Prenyltransferase/squalene oxidase	P:GO:0016104; F:GO:0031559; C:GO:0005811	P:triterpenoid biosynthetic process; F:oxidosqualene cyclase activity; C:lipid droplet	EC:5.4	Intramolecular transferases
57CZ3J	14.2073	3.82856	0.00528453	ureide permease 1 isoform X1	P:GO:0055085; P:GO:0071705; F:GO:0022857; C:GO:0016020	P:transmembrane transport; P:nitrogen compound transport; F:transmembrane transporter activity; C:membrane
C5XSWP	7.0192	2.81131	0.0236834	rust resistance kinase Lr10-like	P:GO:0006468; F:GO:0004672; F:GO:0005524; F:GO:0030247; C:GO:0016020	P:protein phosphorylation; F:protein kinase activity; F:ATP binding; F:polysaccharide binding; C:membrane	EC:2.7.1	Transferring phosphorus-containing groups
92FFKE	0.0492794	-4.34287	0.000987766	auxin-induced protein 22C isoform X2	P:GO:0006355; P:GO:0009734; C:GO:0005634	P:regulation of DNA-templated transcription; P:auxin-activated signaling pathway; C:nucleus
XXCQ6D	0.00736222	-7.08564	6.27724e-06	repetitive proline-rich cell wall protein
B85EDH	0.0227726	-5.45656	0.000100205	GDSL esterase/lipase At3g48460-like	F:GO:0016788	F:hydrolase activity, acting on ester bonds	EC:3.1	Acting on ester bonds
42QDDD	6.66209	2.73598	0.0191328	uncharacterized protein LOC107473780 isoform X2	P:GO:0006353	P:DNA-templated transcription termination
TV59XI	15.8113	3.98288	0.0156545	uncharacterized protein At4g15970 isoform X2	P:GO:0071555; F:GO:0016757; C:GO:0000139	P:cell wall organization; F:glycosyltransferase activity; C:Golgi membrane	EC:2.4	Glycosyltransferases
FYJY46	109.533	6.77523	0.000409841	heat stress transcription factor B-3-like	P:GO:0006357; F:GO:0000978; F:GO:0003700; F:GO:0008168; C:GO:0005634	P:regulation of transcription by RNA polymerase II; F:RNA polymerase II cis-regulatory region sequence-specific DNA binding; F:DNA-binding transcription factor activity; F:methyltransferase activity; C:nucleus	EC:2.1.1	Transferring one-carbon groups
A37Y50	59.3497	5.89117	0.000681503	glucan endo-1,3-beta-glucosidase	P:GO:0005975; F:GO:0042973	P:carbohydrate metabolic process; F:glucan endo-1,3-beta-D-glucosidase activity	EC:3.2.1.21; EC:3.2.1.39	Beta-glucosidase; Glucan endo-1,3-beta-D-glucosidase
ZD80WJ	22.2733	4.47724	0.00458183	methylesterase 3-like isoform X1
35WTTC	0.028203	-5.14801	0.0069106	rab9 effector protein with kelch motifs-like
XB21YC	0.0458298	-4.44757	0.0175742	uncharacterized protein LOC107645009	F:GO:0016787	F:hydrolase activity	EC:3	Hydrolases
B3D4NA	0.00627806	-7.31547	2.94962e-05	alcohol dehydrogenase 1-like	C:GO:0016020	C:membrane
UEB6DQ	42.0489	5.394	6.85299e-05	probable disease resistance protein At4g27220 isoform X2	P:GO:0006952; F:GO:0043531	P:defense response; F:ADP binding
XEX8KQ	0.023205	-5.42942	0.000245298	nudix hydrolase 3	F:GO:0016787; F:GO:0046872	F:hydrolase activity; F:metal ion binding	EC:3	Hydrolases
90CUL1	0.0476154	-4.39243	0.00899923	uncharacterized protein LOC112734952
48DCIV	70.1197	6.13175	1.623e-05	uncharacterized protein LOC112789197 isoform X2	C:GO:0016020	C:membrane
H6BXSR	6.20613	2.63369	0.0334575	probable glutathione S-transferase	P:GO:0006749; P:GO:0042221; F:GO:0004364	P:glutathione metabolic process; P:response to chemical; F:glutathione transferase activity	EC:2.5.1.18	Glutathione transferase
DKBS4X	42.8967	5.4228	6.45116e-05	receptor like protein 28-like	C:GO:0016020	C:membrane
H0PP7S	25.01	4.64443	0.000792644	cytochrome P450 CYP82D47-like	F:GO:0004497; F:GO:0005506; F:GO:0016705; F:GO:0020037; C:GO:0016020	F:monooxygenase activity; F:iron ion binding; F:oxidoreductase activity, acting on paired donors, with incorporation or reduction of molecular oxygen; F:heme binding; C:membrane	EC:1.14	Acting on paired donors, with incorporation or reduction of molecular oxygen. The oxygen incorporated need not be derived from O(2)
VTM4IV	0.183319	-2.44757	0.0361665	hypothetical protein Ahy_A08g041311 isoform A	F:GO:0046872	F:metal ion binding
85EBQ9	12.7865	3.67655	0.0040745	ABC transporter C family member 3	P:GO:0055085; F:GO:0005524; F:GO:0140359; C:GO:0016020	P:transmembrane transport; F:ATP binding; F:ABC-type transporter activity; C:membrane	EC:7	Translocases
56VNU4	0.0302175	-5.04847	0.0108597	senescence-associated protein
86KBF0	0.0436475	-4.51796	0.0319535	filament-like plant protein 4
RPY2B8	0.13199	-2.9215	0.0147483	ubiquitin carboxyl-terminal hydrolase 6-like	P:GO:0016579; P:GO:0043161; F:GO:0004843; C:GO:0016020	P:protein deubiquitination; P:proteasome-mediated ubiquitin-dependent protein catabolic process; F:cysteine-type deubiquitinase activity; C:membrane	EC:3.4.19.12	Ubiquitinyl hydrolase 1
2YDG1M	0.153142	-2.70706	0.0175024	cytochrome P450 82G1	F:GO:0004497; F:GO:0005506; F:GO:0016705; F:GO:0020037; C:GO:0016020	F:monooxygenase activity; F:iron ion binding; F:oxidoreductase activity, acting on paired donors, with incorporation or reduction of molecular oxygen; F:heme binding; C:membrane	EC:1.14	Acting on paired donors, with incorporation or reduction of molecular oxygen. The oxygen incorporated need not be derived from O(2)
MDLZ4X	0.0445568	-4.48821	0.000867584	probable terpene synthase 2 isoform X3
E8QTMY	0.0352537	-4.82608	0.00162365	putative disease resistance protein At3g14460	P:GO:0006952; P:GO:0051707; F:GO:0043531; C:GO:0016020	P:defense response; P:response to other organism; F:ADP binding; C:membrane
LQA0WQ	25.5629	4.67598	0.00258167	probable glutathione S-transferase	P:GO:0006749; P:GO:0042221; F:GO:0004364	P:glutathione metabolic process; P:response to chemical; F:glutathione transferase activity	EC:2.5.1.18	Glutathione transferase
G07C2M	172.32	7.42895	9.37751e-06	dirigent protein 1	P:GO:0009699; F:GO:0008270; C:GO:0016020; C:GO:0048046	P:phenylpropanoid biosynthetic process; F:zinc ion binding; C:membrane; C:apoplast
08FCR9	0.0575442	-4.11919	0.0021999	peroxidase 4	P:GO:0006979; P:GO:0042744; P:GO:0098869; F:GO:0020037; F:GO:0046872; F:GO:0140825; C:GO:0005576	P:response to oxidative stress; P:hydrogen peroxide catabolic process; P:cellular oxidant detoxification; F:heme binding; F:metal ion binding; F:lactoperoxidase activity; C:extracellular region	EC:1.11.1.7	Peroxidase
27A9HW	60.4954	5.91875	5.07334e-05	G-type lectin S-receptor-like serine/threonine-protein kinase LECRK2	P:GO:0006468; F:GO:0004674; F:GO:0005524; C:GO:0016020	P:protein phosphorylation; F:protein serine/threonine kinase activity; F:ATP binding; C:membrane	EC:2.7.1	Transferring phosphorus-containing groups
3K2WNH	25.848	4.69198	0.00213905	endochitinase PR4	P:GO:0000272; P:GO:0006032; P:GO:0006952; P:GO:0016998; F:GO:0004568; F:GO:0008061	P:polysaccharide catabolic process; P:chitin catabolic process; P:defense response; P:cell wall macromolecule catabolic process; F:chitinase activity; F:chitin binding	EC:3.2.1.14	Chitinase
34604J	0.0488852	-4.35446	0.0277989	cyclin-D4-1-like isoform X1	P:GO:0007049; P:GO:0051301	P:cell cycle; P:cell division
VG7HYF	7.71469	2.94761	0.018713	rust resistance kinase Lr10-like	P:GO:0006468; F:GO:0004672; F:GO:0005524; F:GO:0030247; C:GO:0016020	P:protein phosphorylation; F:protein kinase activity; F:ATP binding; F:polysaccharide binding; C:membrane	EC:2.7.1	Transferring phosphorus-containing groups
NIU36G	92.118	6.52541	0.00120346	zinc transporter 1	P:GO:0071577; F:GO:0005385; C:GO:0016020	P:zinc ion transmembrane transport; F:zinc ion transmembrane transporter activity; C:membrane
C32TMJ	21.1963	4.40574	0.00899842	phospholipid-transporting ATPase 1-like	P:GO:0015914; P:GO:0034204; F:GO:0000287; F:GO:0005524; F:GO:0016887; F:GO:0140326; C:GO:0016020	P:phospholipid transport; P:lipid translocation; F:magnesium ion binding; F:ATP binding; F:ATP hydrolysis activity; F:ATPase-coupled intramembrane lipid transporter activity; C:membrane	EC:7.6.2.1; EC:3.6.1.15	P-type phospholipid transporter; Nucleoside-triphosphate phosphatase
Q4N452	0.0569905	-4.13314	0.00120101	uncharacterized protein LOC107480338	P:GO:0007165; F:GO:0008083	P:signal transduction; F:growth factor activity
ZLL73C	18.1792	4.18421	0.037267	esterase OVCA2	F:GO:0004146; F:GO:0016787; C:GO:0005634; C:GO:0005737	F:dihydrofolate reductase activity; F:hydrolase activity; C:nucleus; C:cytoplasm	EC:3; EC:1.5.1.3	Hydrolases; Dihydrofolate reductase
X7PWMK	7.41134	2.88973	0.0249012	---NA---
T45XFJ	0.0643226	-3.95853	0.0365701	protein ALUMINUM SENSITIVE 3	P:GO:0010044; C:GO:0016020	P:response to aluminum ion; C:membrane
D3QJB3	109.992	6.78125	3.51047e-06	hypothetical protein Ahy_A04g017357
JS39C6	0.147674	-2.75951	0.0418617	probable inactive nicotinamidase At3g16190
2762JH	122.137	6.93235	1.73418e-06	receptor-like protein 7	C:GO:0005886	C:plasma membrane
PZ1MK0	191.11	7.57826	5.10859e-06	myb-related protein 308-like	P:GO:0030154; F:GO:0000976; C:GO:0005634	P:cell differentiation; F:transcription cis-regulatory region binding; C:nucleus
FWSD6F	278.645	8.12229	7.9145e-07	putative auxin response factor 23
D2JCSM	40.3303	5.33379	0.000115173	hypothetical protein Ahy_A05g024305
DM6804	118.241	6.88559	2.02414e-06	uncharacterized protein LOC107624287 isoform X2
UJVA88	26.3849	4.72164	0.000419678	putative Peroxidase 48	P:GO:0006979; P:GO:0042744; P:GO:0098869; F:GO:0020037; F:GO:0046872; F:GO:0140825; C:GO:0005576; C:GO:0009505; C:GO:0016020	P:response to oxidative stress; P:hydrogen peroxide catabolic process; P:cellular oxidant detoxification; F:heme binding; F:metal ion binding; F:lactoperoxidase activity; C:extracellular region; C:plant-type cell wall; C:membrane	EC:1.11.1.7	Peroxidase
T9RE2C	0.0261885	-5.25492	0.0265342	uncharacterized protein LOC107605886 isoform X1
6SV4GY	0.0814753	-3.61749	0.00439511	nucleosome assembly protein 1;3-like	P:GO:0000724; P:GO:0006334; P:GO:0016444; F:GO:0003682; F:GO:0042393; C:GO:0000785; C:GO:0005634	P:double-strand break repair via homologous recombination; P:nucleosome assembly; P:somatic cell DNA recombination; F:chromatin binding; F:histone binding; C:chromatin; C:nucleus
EZQ50E	0.0323886	-4.94837	0.000195728	ABC transporter B family member 13-like	P:GO:0055085; F:GO:0005524; F:GO:0140359; C:GO:0016020	P:transmembrane transport; F:ATP binding; F:ABC-type transporter activity; C:membrane	EC:7	Translocases
7L9DG2	0.0520794	-4.26314	0.0451368	hypothetical protein TanjilG_03599
6A8S5E	16.1654	4.01484	0.00186098	G-type lectin S-receptor-like serine/threonine-protein kinase LECRK2	P:GO:0006468; P:GO:0048544; F:GO:0004674; F:GO:0005524; C:GO:0016020	P:protein phosphorylation; P:recognition of pollen; F:protein serine/threonine kinase activity; F:ATP binding; C:membrane	EC:2.7.1	Transferring phosphorus-containing groups
9Z75Y4	12.8578	3.68457	0.00205154	G-type lectin S-receptor-like serine/threonine-protein kinase At4g27290 isoform X2	P:GO:0006468; P:GO:0048544; F:GO:0004672; F:GO:0005524; C:GO:0016020	P:protein phosphorylation; P:recognition of pollen; F:protein kinase activity; F:ATP binding; C:membrane	EC:2.7.1	Transferring phosphorus-containing groups
7V58Y4	0.131854	-2.92299	0.0104546	abscisic acid 8'-hydroxylase 2 isoform X1	F:GO:0004497; F:GO:0005506; F:GO:0016705; F:GO:0020037; C:GO:0016020	F:monooxygenase activity; F:iron ion binding; F:oxidoreductase activity, acting on paired donors, with incorporation or reduction of molecular oxygen; F:heme binding; C:membrane	EC:1.14	Acting on paired donors, with incorporation or reduction of molecular oxygen. The oxygen incorporated need not be derived from O(2)
N2ZMXM	9.85342	3.30062	0.0170562	probable protein phosphatase 2C 63	F:GO:0017018; F:GO:0046872	F:myosin phosphatase activity; F:metal ion binding	EC:3.1.3.16	Protein-serine/threonine phosphatase
JF12SQ	0.0173762	-5.84674	3.39539e-05	ABC transporter G family member 11-like isoform X1	P:GO:0055085; F:GO:0005524; F:GO:0140359; C:GO:0016020	P:transmembrane transport; F:ATP binding; F:ABC-type transporter activity; C:membrane	EC:7	Translocases
QIF50Y	5.46139	2.44927	0.047476	probable glutathione S-transferase	P:GO:0006749; P:GO:0042221; F:GO:0004364	P:glutathione metabolic process; P:response to chemical; F:glutathione transferase activity	EC:2.5.1.18	Glutathione transferase
R1SWRL	0.191377	-2.38551	0.0375516	uncharacterized protein LOC107634623	P:GO:0007165; F:GO:0008083	P:signal transduction; F:growth factor activity
DYUI9Q	0.0898624	-3.47614	0.019955	auxin-induced protein X10A-like	P:GO:0009733	P:response to auxin
37DWZ9	0.110624	-3.17627	0.0486745	protein GAMETE EXPRESSED 3-like	C:GO:0016020	C:membrane
06ADV2	58.0511	5.85925	2.09287e-05	transmembrane protein, putative	C:GO:0016020	C:membrane
ZLZ7ZM	184.236	7.52541	0.000567033	zinc transporter 1	P:GO:0071577; F:GO:0005385; C:GO:0005886	P:zinc ion transmembrane transport; F:zinc ion transmembrane transporter activity; C:plasma membrane
LA4UJ9	0.118412	-3.07811	0.0198082	coumaroyl-CoA:anthocyanidin 3-O-glucoside-6''-O-coumaroyltransferase 1-like
9Z13IR	0.0536022	-4.22157	0.00658037	protochlorophyllide reductase, chloroplastic	P:GO:0015979; P:GO:0015995; F:GO:0016630; C:GO:0009507	P:photosynthesis; P:chlorophyll biosynthetic process; F:protochlorophyllide reductase activity; C:chloroplast	EC:1.3.1.33	Protochlorophyllide reductase
G9FEDL	0.0678961	-3.88053	0.0367528	pyruvate decarboxylase 1-like	F:GO:0004737	F:pyruvate decarboxylase activity	EC:4.1.1.1	Pyruvate decarboxylase
6V0TML	0.045264	-4.46549	0.0164031	probable glycerol-3-phosphate acyltransferase 2	F:GO:0016746; C:GO:0016020	F:acyltransferase activity; C:membrane	EC:2.3	Acyltransferases
0XB4UI	0.0705075	-3.82608	0.039805	uncharacterized protein LOC110274877
PV785R	0.025461	-5.29557	0.0428402	BTB/POZ domain-containing protein At1g50280-like	P:GO:0016567	P:protein ubiquitination
HC540V	241.065	7.91328	4.96457e-07	glutathione S-transferase U17-like	P:GO:0006749; P:GO:0042221; F:GO:0004364	P:glutathione metabolic process; P:response to chemical; F:glutathione transferase activity	EC:2.5.1.18	Glutathione transferase
M4B5E0	0.0247729	-5.33509	0.0217009	expansin-A15	P:GO:0009653; P:GO:0009664; C:GO:0005576; C:GO:0016020	P:anatomical structure morphogenesis; P:plant-type cell wall organization; C:extracellular region; C:membrane
GYR572	89.8265	6.48907	0.00359825	gibberellin 20 oxidase 2-like	F:GO:0016491; F:GO:0046872	F:oxidoreductase activity; F:metal ion binding	EC:1	Oxidoreductases
IFA20P	48.6713	5.605	2.69541e-05	cytochrome P450 81E8-like	F:GO:0004497; F:GO:0005506; F:GO:0016705; F:GO:0020037; C:GO:0016020	F:monooxygenase activity; F:iron ion binding; F:oxidoreductase activity, acting on paired donors, with incorporation or reduction of molecular oxygen; F:heme binding; C:membrane	EC:1.14	Acting on paired donors, with incorporation or reduction of molecular oxygen. The oxygen incorporated need not be derived from O(2)
UT54WJ	45.8298	5.51822	0.0273403	putative disease resistance RPP13-like protein 1 isoform X1	P:GO:0006952; P:GO:0051707; F:GO:0043531	P:defense response; P:response to other organism; F:ADP binding
IWH7X5	0.0705075	-3.82608	0.0103729	peroxidase 4	P:GO:0006979; P:GO:0042744; P:GO:0098869; F:GO:0020037; F:GO:0046872; F:GO:0140825; C:GO:0005576	P:response to oxidative stress; P:hydrogen peroxide catabolic process; P:cellular oxidant detoxification; F:heme binding; F:metal ion binding; F:lactoperoxidase activity; C:extracellular region	EC:1.11.1.7	Peroxidase
E6VW7Q	44.6841	5.48169	0.00251294	cysteine proteinase inhibitor 5-like	P:GO:0010951; F:GO:0004869	P:negative regulation of endopeptidase activity; F:cysteine-type endopeptidase inhibitor activity
YKQP25	64.6856	6.01537	9.38176e-06	Glycoside hydrolase, family 17	P:GO:0005975; F:GO:0042973	P:carbohydrate metabolic process; F:glucan endo-1,3-beta-D-glucosidase activity	EC:3.2.1.21; EC:3.2.1.39	Beta-glucosidase; Glucan endo-1,3-beta-D-glucosidase
ZA7ZLB	15.2548	3.93119	0.0106974	monothiol glutaredoxin-S1-like	F:GO:0097573	F:glutathione oxidoreductase activity	EC:1.8	Acting on a sulfur group of donors
FK15VW	27.8034	4.79719	0.00485816	protein COBRA	P:GO:0010215	P:cellulose microfibril organization
5B6ZAR	0.100826	-3.31007	0.00854256	truncated transcription factor CAULIFLOWER D-like	P:GO:0045944; F:GO:0000977; F:GO:0003700; F:GO:0046983; C:GO:0005634	P:positive regulation of transcription by RNA polymerase II; F:RNA polymerase II transcription regulatory region sequence-specific DNA binding; F:DNA-binding transcription factor activity; F:protein dimerization activity; C:nucleus
T3CFRI	0.0118271	-6.40177	0.000231873	probable xyloglucan endotransglucosylase/hydrolase protein 32	P:GO:0010411; P:GO:0042546; P:GO:0071555; F:GO:0004553; F:GO:0016762; C:GO:0048046	P:xyloglucan metabolic process; P:cell wall biogenesis; P:cell wall organization; F:hydrolase activity, hydrolyzing O-glycosyl compounds; F:xyloglucan:xyloglucosyl transferase activity; C:apoplast	EC:2.4.1.207; EC:3.2.1	Xyloglucan:xyloglucosyl transferase; Glycosylases
ZA3USG	0.0467056	-4.42026	0.00823531	senescence-associated protein, putative
XX62UZ	22.2275	4.47427	0.0085226	NDUFA12 domain-containing protein	P:GO:0032981; C:GO:0005743; C:GO:0070469	P:mitochondrial respiratory chain complex I assembly; C:mitochondrial inner membrane; C:respirasome
R1BU5M	0.103766	-3.2686	0.0060251	terpene synthase 10-like	P:GO:0016102; F:GO:0000287; F:GO:0010333	P:diterpenoid biosynthetic process; F:magnesium ion binding; F:terpene synthase activity	EC:4.2.3	Carbon-oxygen lyases
MQ2MN7	0.0785655	-3.66996	0.0300203	hypothetical protein Ahy_A03g016386	P:GO:0009733	P:response to auxin
300FJ4	244.731	7.93506	4.03084e-07	deacetoxyvindoline 4-hydroxylase	F:GO:0016491; F:GO:0046872	F:oxidoreductase activity; F:metal ion binding	EC:1	Oxidoreductases
GL6CS5	0.185546	-2.43015	0.0364165	branched-chain-amino-acid aminotransferase 2, chloroplastic-like	P:GO:0008652; P:GO:0009082; F:GO:0050048; F:GO:0052654; F:GO:0052655; F:GO:0052656	P:amino acid biosynthetic process; P:branched-chain amino acid biosynthetic process; F:L-leucine:2-oxoglutarate aminotransferase activity; F:L-leucine transaminase activity; F:L-valine transaminase activity; F:L-isoleucine transaminase activity	EC:2.6.1.6; EC:2.6.1.42	Leucine transaminase; Branched-chain-amino-acid transaminase
4H0NN3	0.0387791	-4.68858	0.000111975	abscisic acid 8'-hydroxylase 2 isoform X1	F:GO:0004497; F:GO:0005506; F:GO:0016705; F:GO:0020037; C:GO:0016020	F:monooxygenase activity; F:iron ion binding; F:oxidoreductase activity, acting on paired donors, with incorporation or reduction of molecular oxygen; F:heme binding; C:membrane	EC:1.14	Acting on paired donors, with incorporation or reduction of molecular oxygen. The oxygen incorporated need not be derived from O(2)
U6WHGD	11.6408	3.54112	0.0161203	uncharacterized protein LOC112749854	F:GO:0016407	F:acetyltransferase activity	EC:2.3.1	Acyltransferases
FM2NH1	0.019926	-5.6492	0.00525934	hypothetical protein D0Y65_035487	C:GO:0016020; C:GO:0016020	C:membrane; C:membrane
DQ3QRZ	5.04128	2.33379	0.0344631	cullin-1	P:GO:0006511; P:GO:0009734; P:GO:0009867; F:GO:0031625	P:ubiquitin-dependent protein catabolic process; P:auxin-activated signaling pathway; P:jasmonic acid mediated signaling pathway; F:ubiquitin protein ligase binding
SMYQ1X	64.1618	6.00364	3.54206e-05	probable cinnamyl alcohol dehydrogenase 1	P:GO:0071704; F:GO:0008270; F:GO:0016491	P:organic substance metabolic process; F:zinc ion binding; F:oxidoreductase activity	EC:1	Oxidoreductases
Q6X8T9	0.0488852	-4.35446	0.0372243	probable galacturonosyltransferase-like 1	F:GO:0016757	F:glycosyltransferase activity	EC:2.4	Glycosyltransferases
A1DKIN	0.0458298	-4.44757	0.000304333	cytochrome P450 87A3-like	F:GO:0004497; F:GO:0005506; F:GO:0016705; F:GO:0020037	F:monooxygenase activity; F:iron ion binding; F:oxidoreductase activity, acting on paired donors, with incorporation or reduction of molecular oxygen; F:heme binding	EC:1.14	Acting on paired donors, with incorporation or reduction of molecular oxygen. The oxygen incorporated need not be derived from O(2)
HS7LHQ	12.6436	3.66034	0.00136662	hypothetical protein Ahy_B03g062677	P:GO:0045892; F:GO:0003714; C:GO:0005634	P:negative regulation of DNA-templated transcription; F:transcription corepressor activity; C:nucleus
43BKPV	0.0316068	-4.98362	6.82131e-05	elongation of fatty acids protein 3-like	P:GO:0006633; F:GO:0009922; F:GO:0102756; C:GO:0016020	P:fatty acid biosynthetic process; F:fatty acid elongase activity; F:very-long-chain 3-ketoacyl-CoA synthase activity; C:membrane	EC:2.3.1.85; EC:2.3.1.199	Fatty-acid synthase system; Very-long-chain 3-oxoacyl-CoA synthase
HUS56C	0.152766	-2.7106	0.0483184	uncharacterized protein LOC112748712 isoform X1
B3PCVN	0.19534	-2.35594	0.0462361	squamosa promoter-binding protein 1-like	F:GO:0003677; F:GO:0046872; C:GO:0005634	F:DNA binding; F:metal ion binding; C:nucleus
MLS3VH	5.05401	2.33743	0.0286781	rust resistance kinase Lr10-like	P:GO:0006468; F:GO:0004672; F:GO:0005524; F:GO:0030247; C:GO:0016020	P:protein phosphorylation; F:protein kinase activity; F:ATP binding; F:polysaccharide binding; C:membrane	EC:2.7.1	Transferring phosphorus-containing groups
W2MXXV	0.0416635	-4.58507	0.0399226	endoglucanase 24-like	P:GO:0030245; F:GO:0008810	P:cellulose catabolic process; F:cellulase activity	EC:3.2.1.4	Cellulase
A288I1	0.159239	-2.65073	0.0252418	DNA repair protein RAD51 homolog 2-like isoform X2	P:GO:0000724; F:GO:0003677; F:GO:0005524; F:GO:0140664; C:GO:0033063	P:double-strand break repair via homologous recombination; F:DNA binding; F:ATP binding; F:ATP-dependent DNA damage sensor activity; C:Rad51B-Rad51C-Rad51D-XRCC2 complex
S4JSTS	8.30329	3.05368	0.00729188	bifunctional epoxide hydrolase 2-like isoform X1	F:GO:0016787	F:hydrolase activity	EC:3	Hydrolases
T671A1	0.0126427	-6.30555	0.00103052	auxin-induced protein X10A-like	P:GO:0009733	P:response to auxin
5PBU8Q	0.0777719	-3.68461	0.0117352	peroxidase 4-like	P:GO:0006979; P:GO:0042744; P:GO:0098869; F:GO:0020037; F:GO:0046872; F:GO:0140825; C:GO:0005576	P:response to oxidative stress; P:hydrogen peroxide catabolic process; P:cellular oxidant detoxification; F:heme binding; F:metal ion binding; F:lactoperoxidase activity; C:extracellular region	EC:1.11.1.7	Peroxidase
PXV9JU	0.0305532	-5.03253	0.0012412	common plant regulatory factor 1 isoform X3	P:GO:0006355; F:GO:0003700; F:GO:0043565; C:GO:0005634	P:regulation of DNA-templated transcription; F:DNA-binding transcription factor activity; F:sequence-specific DNA binding; C:nucleus
HE7HHG	0.103766	-3.2686	0.0141838	long chain acyl-CoA synthetase 2	P:GO:0001676; F:GO:0004467; F:GO:0005524	P:long-chain fatty acid metabolic process; F:long-chain fatty acid-CoA ligase activity; F:ATP binding	EC:6.2.1.3	Long-chain-fatty-acid--CoA ligase
684P3R	156.509	7.2901	2.13293e-07	anthranilate N-methyltransferase-like	P:GO:0032259; F:GO:0008171; F:GO:0008757; F:GO:0046983	P:methylation; F:O-methyltransferase activity; F:S-adenosylmethionine-dependent methyltransferase activity; F:protein dimerization activity	EC:2.1.1	Transferring one-carbon groups
IN97R0	7.76925	2.95778	0.0267951	class-10 pathogenesis-related protein 1-like	P:GO:0006952; P:GO:0009738; P:GO:0043086; P:GO:0080163; F:GO:0004864; F:GO:0010427; F:GO:0038023; C:GO:0005634; C:GO:0005737	P:defense response; P:abscisic acid-activated signaling pathway; P:negative regulation of catalytic activity; P:regulation of protein serine/threonine phosphatase activity; F:protein phosphatase inhibitor activity; F:abscisic acid binding; F:signaling receptor activity; C:nucleus; C:cytoplasm
ZG8JDM	20.3179	4.34468	0.000347046	probable inorganic phosphate transporter 1-9	P:GO:0055085; F:GO:0022857; C:GO:0016020	P:transmembrane transport; F:transmembrane transporter activity; C:membrane
22YNXL	0.0286437	-5.12564	0.0104837	WAT1-related protein At5g40240 isoform X2	P:GO:0055085; F:GO:0022857; C:GO:0016020	P:transmembrane transport; F:transmembrane transporter activity; C:membrane
02ERGG	5.14091	2.36202	0.034228	MLP-like protein 43	P:GO:0006952	P:defense response
A977GK	5.3878	2.4297	0.0257798	class V chitinase-like	P:GO:0005975; F:GO:0008061; F:GO:0016787	P:carbohydrate metabolic process; F:chitin binding; F:hydrolase activity	EC:3	Hydrolases
KG9GRY	0.038675	-4.69246	0.00132299	protein HOTHEAD	F:GO:0016614; F:GO:0016829; F:GO:0050660	F:oxidoreductase activity, acting on CH-OH group of donors; F:lyase activity; F:flavin adenine dinucleotide binding	EC:1.1; EC:4	Acting on the CH-OH group of donors; Lyases
ME6GAF	7.07498	2.82273	0.0257484	inorganic phosphate transporter 1-4-like	P:GO:0006817; P:GO:0055085; F:GO:0005315; C:GO:0016020	P:phosphate ion transport; P:transmembrane transport; F:inorganic phosphate transmembrane transporter activity; C:membrane
XFK2HS	12.649	3.66096	0.00847654	TMV resistance protein N-like	P:GO:0006952; P:GO:0007165; F:GO:0043531	P:defense response; P:signal transduction; F:ADP binding
2PCK9I	11.1137	3.47427	0.0100273	probable BOI-related E3 ubiquitin-protein ligase 2	F:GO:0046872	F:metal ion binding
12KUQJ	0.101468	-3.3009	0.00348075	transcription factor MYBS3-like	F:GO:0003677; F:GO:0008270	F:DNA binding; F:zinc ion binding
5S8V90	65.0784	6.02411	0.000305378	probable LRR receptor-like serine/threonine-protein kinase At1g05700	P:GO:0006468; F:GO:0004674; F:GO:0005524; C:GO:0016020	P:protein phosphorylation; F:protein serine/threonine kinase activity; F:ATP binding; C:membrane	EC:2.7.1	Transferring phosphorus-containing groups
QFR843	10.77	3.42895	0.0138752	receptor like protein 29-like
NI5GPJ	7.71978	2.94856	0.0109971	uncharacterized protein LOC107488657
XDC7ZH	5.05656	2.33816	0.0397801	G-type lectin S-receptor-like serine/threonine-protein kinase At4g27290 isoform X1	P:GO:0006468; P:GO:0048544; F:GO:0004674; F:GO:0005524; F:GO:0106310; C:GO:0016020	P:protein phosphorylation; P:recognition of pollen; F:protein serine/threonine kinase activity; F:ATP binding; F:protein serine kinase activity; C:membrane	EC:2.7.1	Transferring phosphorus-containing groups
BJPQ64	0.185041	-2.43409	0.0433031	ABC transporter G family member 32-like	P:GO:0055085; F:GO:0005524; F:GO:0140359; C:GO:0016020	P:transmembrane transport; F:ATP binding; F:ABC-type transporter activity; C:membrane	EC:7	Translocases
0PNZ7T	28.4145	4.82856	0.00285237	glycerophosphodiester phosphodiesterase GDPD1, chloroplastic-like	P:GO:0006071; P:GO:0006629; F:GO:0008889	P:glycerol metabolic process; P:lipid metabolic process; F:glycerophosphodiester phosphodiesterase activity	EC:3.1.4.46	Glycerophosphodiester phosphodiesterase
I51058	7.43098	2.89355	0.0155612	monothiol glutaredoxin-S6	F:GO:0097573	F:glutathione oxidoreductase activity	EC:1.8	Acting on a sulfur group of donors
PAG1M8	78.8273	6.30062	0.0151348	origin of replication complex subunit 5-like isoform X1	P:GO:0045039; C:GO:0042721	P:protein insertion into mitochondrial inner membrane; C:TIM22 mitochondrial import inner membrane insertion complex
M2QILT	0.134434	-2.89503	0.0178592	uncharacterized protein LOC107472981	C:GO:0016020; C:GO:0016020	C:membrane; C:membrane
Y49WPM	0.0961861	-3.37803	0.00302132	coleoptile phototropism protein 1-like	P:GO:0016567	P:protein ubiquitination
TZ4EFW	0.0881343	-3.50415	0.00143116	factor Xa inhibitor BuXI-like	P:GO:0010951; F:GO:0004866	P:negative regulation of endopeptidase activity; F:endopeptidase inhibitor activity
RCE2Q1	0.0979569	-3.35171	0.0163903	fimbrin-1-like	P:GO:0051017; P:GO:0051639; F:GO:0051015; C:GO:0005737; C:GO:0005884; C:GO:0032432	P:actin filament bundle assembly; P:actin filament network formation; F:actin filament binding; C:cytoplasm; C:actin filament; C:actin filament bundle
SQ1PU0	0.050162	-4.31726	0.000269298	probable terpene synthase 2	P:GO:0016102; F:GO:0000287; F:GO:0010333	P:diterpenoid biosynthetic process; F:magnesium ion binding; F:terpene synthase activity	EC:4.2.3	Carbon-oxygen lyases
AP3MRM	0.110307	-3.18041	0.00373795	isoprene synthase, chloroplastic-like	P:GO:0016102; F:GO:0000287; F:GO:0010333	P:diterpenoid biosynthetic process; F:magnesium ion binding; F:terpene synthase activity	EC:4.2.3	Carbon-oxygen lyases
39NQDQ	0.160806	-2.6366	0.0386179	uncharacterized protein LOC112789000	C:GO:0016020	C:membrane
D9IB2L	0.0393389	-4.6679	0.000395086	protein trichome birefringence-like 25	F:GO:0016413	F:O-acetyltransferase activity	EC:2.3.1	Acyltransferases
RSDU29	0.0130014	-6.26519	0.00397389	protein FAR1-RELATED SEQUENCE 5-like	P:GO:0006355; F:GO:0008270; C:GO:0005634	P:regulation of DNA-templated transcription; F:zinc ion binding; C:nucleus
K45R6C	0.0458298	-4.44757	0.0311657	kinesin-like protein KIN-12C isoform X1	F:GO:0003774; F:GO:0005488	F:cytoskeletal motor activity; F:binding
0VWG63	0.0327356	-4.933	0.0490982	uncharacterized protein LOC112719789 isoform X1	P:GO:0006281; F:GO:0003677; F:GO:0046872	P:DNA repair; F:DNA binding; F:metal ion binding
X9M6WH	0.12401	-3.01147	0.0112173	ethylene-responsive transcription factor ERF023-like	P:GO:0006355; F:GO:0003677; F:GO:0003700; C:GO:0005634	P:regulation of DNA-templated transcription; F:DNA binding; F:DNA-binding transcription factor activity; C:nucleus
HFN0DS	0.0883467	-3.50068	0.0369521	auxin-induced protein 6B-like	P:GO:0009733	P:response to auxin
0UZT5Y	0.150832	-2.72898	0.0350512	probably inactive leucine-rich repeat receptor-like protein kinase IMK2	P:GO:0006468; F:GO:0004672; F:GO:0005524; C:GO:0016020	P:protein phosphorylation; F:protein kinase activity; F:ATP binding; C:membrane	EC:2.7.1	Transferring phosphorus-containing groups
NV60S8	6.41618	2.68171	0.0117649	pathogen-related protein-like	C:GO:0016020	C:membrane
7PFL6Q	0.136963	-2.86814	0.00874901	cytochrome P450 CYP736A12-like	F:GO:0004497; F:GO:0005506; F:GO:0016705; F:GO:0020037; C:GO:0016020	F:monooxygenase activity; F:iron ion binding; F:oxidoreductase activity, acting on paired donors, with incorporation or reduction of molecular oxygen; F:heme binding; C:membrane	EC:1.14	Acting on paired donors, with incorporation or reduction of molecular oxygen. The oxygen incorporated need not be derived from O(2)
E945XK	46.1354	5.5278	3.65787e-05	probable xyloglucan endotransglucosylase/hydrolase protein 33	P:GO:0010411; P:GO:0042546; P:GO:0071555; F:GO:0004553; F:GO:0016762; C:GO:0016020; C:GO:0048046	P:xyloglucan metabolic process; P:cell wall biogenesis; P:cell wall organization; F:hydrolase activity, hydrolyzing O-glycosyl compounds; F:xyloglucan:xyloglucosyl transferase activity; C:membrane; C:apoplast	EC:2.4.1.207; EC:3.2.1	Xyloglucan:xyloglucosyl transferase; Glycosylases
GP7DSL	0.164856	-2.60073	0.0250611	putative disease resistance protein At3g14460	P:GO:0006952; P:GO:0051707; F:GO:0043531	P:defense response; P:response to other organism; F:ADP binding
305ARZ	299.269	8.2253	6.76203e-08	Isoflavone reductase-like protein IRL	P:GO:0009807; F:GO:0016491	P:lignan biosynthetic process; F:oxidoreductase activity	EC:1	Oxidoreductases
4V3JGL	0.0621422	-4.00828	0.00677036	protein NDL2-like	C:GO:0016020	C:membrane
1P6DI5	81.3938	6.34685	1.92279e-05	NAC transcription factor 29	P:GO:0006355; F:GO:0003677	P:regulation of DNA-templated transcription; F:DNA binding
H3724C	0.025461	-5.29557	0.0183778	laccase-4-like isoform X2	P:GO:0046274; F:GO:0005507; F:GO:0052716; C:GO:0048046	P:lignin catabolic process; F:copper ion binding; F:hydroquinone:oxygen oxidoreductase activity; C:apoplast	EC:1.10.3.2	Laccase
E3VCX4	0.00694392	-7.17003	1.19685e-05	cytochrome P450 77A3	F:GO:0004497; F:GO:0005506; F:GO:0016705; F:GO:0020037; C:GO:0016020	F:monooxygenase activity; F:iron ion binding; F:oxidoreductase activity, acting on paired donors, with incorporation or reduction of molecular oxygen; F:heme binding; C:membrane	EC:1.14	Acting on paired donors, with incorporation or reduction of molecular oxygen. The oxygen incorporated need not be derived from O(2)
PH6RD8	0.0880347	-3.50578	0.0198279	hypothetical protein GLYMA_13G018800
QSK9AI	0.0327356	-4.933	0.00735263	auxin-responsive protein IAA26-like	P:GO:0006355; P:GO:0009734; C:GO:0005634; C:GO:0016020	P:regulation of DNA-templated transcription; P:auxin-activated signaling pathway; C:nucleus; C:membrane
CM90T6	0.11719	-3.09307	0.00604016	chalcone synthase	P:GO:0009058; F:GO:0016747	P:biosynthetic process; F:acyltransferase activity, transferring groups other than amino-acyl groups	EC:2.3.1	Acyltransferases
YGBT0E	37.7842	5.23971	1.3612e-05	---NA---
KF1DHC	0.0819305	-3.60946	0.0100806	protein trichome birefringence-like 28	F:GO:0016413; C:GO:0016020	F:O-acetyltransferase activity; C:membrane	EC:2.3.1	Acyltransferases
V70XEM	4.90027	2.29286	0.0260418	glycine-rich protein-like isoform X1
AR931D	0.214365	-2.22186	0.0311363	UDP-glycosyltransferase 83A1-like	F:GO:0008194	F:UDP-glycosyltransferase activity	EC:2.4	Glycosyltransferases
412CIJ	33.7995	5.07893	4.46077e-05	putative receptor-like protein kinase At1g72540	P:GO:0006468; F:GO:0004674; F:GO:0005524	P:protein phosphorylation; F:protein serine/threonine kinase activity; F:ATP binding	EC:2.7.1	Transferring phosphorus-containing groups
8MB9CM	8.61601	3.10702	0.00699388	probable protein phosphatase 2C 63	F:GO:0017018; F:GO:0046872	F:myosin phosphatase activity; F:metal ion binding	EC:3.1.3.16	Protein-serine/threonine phosphatase
V3KF4A	111.367	6.79917	0.000336983	glutathione transferase GST 23-like	P:GO:0006749; P:GO:0042221; F:GO:0004364	P:glutathione metabolic process; P:response to chemical; F:glutathione transferase activity	EC:2.5.1.18	Glutathione transferase
YA4UY3	0.064701	-3.95007	0.00106638	ABC transporter B family member 13-like	P:GO:0055085; F:GO:0005524; F:GO:0140359; C:GO:0016020	P:transmembrane transport; F:ATP binding; F:ABC-type transporter activity; C:membrane	EC:7	Translocases
CZ9TB2	5.10918	2.35309	0.0464284	uncharacterized protein LOC107489118
49QGSQ	36.5722	5.19268	0.000236745	vestitone reductase
L6BZTG	0.0678961	-3.88053	0.0122508	probable LRR receptor-like serine/threonine-protein kinase At1g05700 isoform X1	P:GO:0006468; F:GO:0004674; F:GO:0005524; C:GO:0016020	P:protein phosphorylation; F:protein serine/threonine kinase activity; F:ATP binding; C:membrane	EC:2.7.1	Transferring phosphorus-containing groups
01LB4B	0.0466066	-4.42332	0.0077573	WD repeat-containing protein 36-like isoform X1	P:GO:0006338; F:GO:0005524; F:GO:0140658; C:GO:0005634	P:chromatin remodeling; F:ATP binding; F:ATP-dependent chromatin remodeler activity; C:nucleus
IK7GC2	0.0154374	-6.01742	1.419e-06	repetitive proline-rich cell wall protein
U2SEZB	0.0333308	-4.907	0.00394013	BTB/POZ domain-containing protein At1g50280-like	P:GO:0016567	P:protein ubiquitination
DH99G0	52.6127	5.71734	8.38579e-06	BRASSINOSTEROID INSENSITIVE 1-associated receptor kinase 1-like isoform X1	P:GO:0006468; P:GO:0007178; F:GO:0004675; F:GO:0005102; F:GO:0005524; C:GO:0016020	P:protein phosphorylation; P:transmembrane receptor protein serine/threonine kinase signaling pathway; F:transmembrane receptor protein serine/threonine kinase activity; F:signaling receptor binding; F:ATP binding; C:membrane	EC:2.7.11.30	Receptor protein serine/threonine kinase
KH7E26	0.0419815	-4.5741	0.00116202	G-type lectin S-receptor-like serine/threonine-protein kinase At4g27290	P:GO:0006468; P:GO:0048544; F:GO:0004674; F:GO:0005524; F:GO:0106310; C:GO:0016020	P:protein phosphorylation; P:recognition of pollen; F:protein serine/threonine kinase activity; F:ATP binding; F:protein serine kinase activity; C:membrane	EC:2.7.1	Transferring phosphorus-containing groups
TKN2M5	22.9149	4.51822	0.0124445	putative disease resistance protein At3g14460 isoform X2	P:GO:0006952	P:defense response
K6A74J	7.02724	2.81296	0.0184805	uncharacterized protein LOC107638416	C:GO:0016020	C:membrane
718L0E	9.94155	3.31347	0.0108602	probable inactive purple acid phosphatase 27 isoform X1	F:GO:0003993; F:GO:0046872; C:GO:0016020	F:acid phosphatase activity; F:metal ion binding; C:membrane	EC:3.1.3.2	Acid phosphatase
U2CXJI	0.0347525	-4.84674	0.000296131	cytochrome P450 734A1	F:GO:0004497; F:GO:0005506; F:GO:0016705; F:GO:0020037; C:GO:0016020	F:monooxygenase activity; F:iron ion binding; F:oxidoreductase activity, acting on paired donors, with incorporation or reduction of molecular oxygen; F:heme binding; C:membrane	EC:1.14	Acting on paired donors, with incorporation or reduction of molecular oxygen. The oxygen incorporated need not be derived from O(2)
D6P5A9	0.00894241	-6.80512	0.000478078	uncharacterized protein LOC110277264
L60JVI	121.907	6.92964	1.25943e-07	lysine histidine transporter 1	P:GO:0006865; P:GO:0009734; P:GO:0055085; F:GO:0015293; C:GO:0016020	P:amino acid transport; P:auxin-activated signaling pathway; P:transmembrane transport; F:symporter activity; C:membrane
QEIN6U	0.0263498	-5.24606	9.13863e-06	uncharacterized protein LOC107647522
ZV39IJ	0.102178	-3.29084	0.00389658	oligopeptide transporter 1-like	P:GO:0015031; P:GO:0035672; F:GO:0035673; C:GO:0016020	P:protein transport; P:oligopeptide transmembrane transport; F:oligopeptide transmembrane transporter activity; C:membrane
SLB9HH	0.19112	-2.38745	0.0242158	GDSL esterase/lipase At1g29670	F:GO:0004806	F:triglyceride lipase activity	EC:3.1.1.1; EC:3.1.1.3	Carboxylesterase; Triacylglycerol lipase
TA57MB	0.0617237	-4.01803	0.00207127	ABC transporter G family member 32-like	P:GO:0055085; F:GO:0005524; F:GO:0140359; C:GO:0016020	P:transmembrane transport; F:ATP binding; F:ABC-type transporter activity; C:membrane	EC:7	Translocases
953E9B	0.156238	-2.67818	0.0337173	auxin efflux carrier component 5 isoform X1	P:GO:0009734; P:GO:0055085; P:GO:0060918; C:GO:0016020	P:auxin-activated signaling pathway; P:transmembrane transport; P:auxin transport; C:membrane
J1I9KX	0.239899	-2.0595	0.0424699	aspartic proteinase CDR1	P:GO:0006508; F:GO:0004190	P:proteolysis; F:aspartic-type endopeptidase activity	EC:3.4.23	Acting on peptide bonds (peptidases)
6TI6M9	8.31812	3.05626	0.00797537	probable inactive purple acid phosphatase 27 isoform X1	F:GO:0003993; F:GO:0046872; C:GO:0016020	F:acid phosphatase activity; F:metal ion binding; C:membrane	EC:3.1.3.2	Acid phosphatase
I8UD53	0.183913	-2.44291	0.0299217	probable 1-deoxy-D-xylulose-5-phosphate synthase 2, chloroplastic	P:GO:0009228; P:GO:0016114; P:GO:0052865; F:GO:0008661	P:thiamine biosynthetic process; P:terpenoid biosynthetic process; P:1-deoxy-D-xylulose 5-phosphate biosynthetic process; F:1-deoxy-D-xylulose-5-phosphate synthase activity	EC:2.2.1.7	1-deoxy-D-xylulose-5-phosphate synthase
MPKI4V	381.304	8.5748	4.25662e-09	geraniol 8-hydroxylase	F:GO:0005506; F:GO:0020037; F:GO:0102811; C:GO:0016020	F:iron ion binding; F:heme binding; F:geraniol 10-hydroxylase activity; C:membrane	EC:1.14.14.83; EC:1.14.13	Geraniol 8-hydroxylase; Acting on paired donors, with incorporation or reduction of molecular oxygen. The oxygen incorporated need not be derived from O(2)
J3UUQ0	0.128472	-2.96048	0.0051235	MDIS1-interacting receptor like kinase 2-like	P:GO:0006468; F:GO:0004672; F:GO:0005524; C:GO:0016020	P:protein phosphorylation; F:protein kinase activity; F:ATP binding; C:membrane	EC:2.7.1	Transferring phosphorus-containing groups
JUDK08	0.0748242	-3.74035	0.0455092	microtubule-associated protein 70-5 isoform X2	P:GO:0007010; F:GO:0008017	P:cytoskeleton organization; F:microtubule binding
TY7WD8	11.2491	3.49174	0.0119658	NAC domain-containing protein 22-like	P:GO:0006355; F:GO:0003677	P:regulation of DNA-templated transcription; F:DNA binding
9PT08I	165.446	7.37021	1.51135e-05	L-ascorbate oxidase-like	F:GO:0005507; F:GO:0008447; C:GO:0005576	F:copper ion binding; F:L-ascorbate oxidase activity; C:extracellular region	EC:1.10.3.3	L-ascorbate oxidase
U2GM3Q	7.24751	2.85749	0.0185176	glycine-rich domain-containing protein 1
K9GGET	24.519	4.61583	0.000489285	G-type lectin S-receptor-like serine/threonine-protein kinase LECRK3	P:GO:0006468; P:GO:0048544; F:GO:0004674; F:GO:0005524; F:GO:0106310; C:GO:0016020	P:protein phosphorylation; P:recognition of pollen; F:protein serine/threonine kinase activity; F:ATP binding; F:protein serine kinase activity; C:membrane	EC:2.7.1	Transferring phosphorus-containing groups
TT82BA	0.136353	-2.87458	0.0311681	sodium/hydrogen exchanger 7-like isoform X2	P:GO:1902600; F:GO:0015299; C:GO:0016020	P:proton transmembrane transport; F:solute:proton antiporter activity; C:membrane
B9BAGZ	0.228453	-2.13003	0.0389696	pectin acetylesterase 12-like	P:GO:0071555; F:GO:0016787; C:GO:0005576	P:cell wall organization; F:hydrolase activity; C:extracellular region
ZA4BYI	49.4962	5.62925	4.56847e-05	putative cinnamyl alcohol dehydrogenase 1	P:GO:0071704; F:GO:0008270; F:GO:0016491	P:organic substance metabolic process; F:zinc ion binding; F:oxidoreductase activity	EC:1	Oxidoreductases
QMC108	43.4238	5.44041	5.45206e-06	probable glutathione S-transferase	P:GO:0006749; P:GO:0098869; F:GO:0004364; F:GO:0045174; C:GO:0005737	P:glutathione metabolic process; P:cellular oxidant detoxification; F:glutathione transferase activity; F:glutathione dehydrogenase (ascorbate) activity; C:cytoplasm	EC:2.5.1.18; EC:1.8.5.1	Glutathione transferase; Glutathione dehydrogenase (ascorbate)
5IT4PV	0.0255794	-5.28887	0.000547432	glycerol-3-phosphate 2-O-acyltransferase 6	P:GO:0010143; F:GO:0016791; F:GO:0090447; C:GO:0016020	P:cutin biosynthetic process; F:phosphatase activity; F:glycerol-3-phosphate 2-O-acyltransferase activity; C:membrane	EC:2.3.1; EC:3.1.3	Acyltransferases; Acting on ester bonds
0DH8ES	271.924	8.08706	6.66021e-09	uncharacterized protein LOC107618536
ZM1I0C	0.0273611	-5.19173	0.0397971	NAC domain-containing protein 7-like	P:GO:0006355; F:GO:0003677	P:regulation of DNA-templated transcription; F:DNA binding
JL3DG7	12.3741	3.62925	0.00964167	glutathione transferase GST 23	P:GO:0006749; P:GO:0042221; F:GO:0004364	P:glutathione metabolic process; P:response to chemical; F:glutathione transferase activity	EC:2.5.1.18	Glutathione transferase
9TI54L	0.196184	-2.34972	0.030716	isochorismate synthase, chloroplastic-like isoform X1	P:GO:0009058; F:GO:0008909	P:biosynthetic process; F:isochorismate synthase activity	EC:5.4.4.2	Isochorismate synthase
08BDP4	0.182617	-2.45311	0.0215209	auxin-induced protein 15A-like	P:GO:0009733	P:response to auxin
72Q128	4.12083	2.04294	0.0488076	NAC transcription factor 29 isoform X1	P:GO:0006355; F:GO:0003677	P:regulation of DNA-templated transcription; F:DNA binding
YXCZ83	0.20453	-2.28962	0.0367729	beta-1,4-mannosyl-glycoprotein 4-beta-N-acetylglucosaminyltransferase	P:GO:0006487; P:GO:0009734; F:GO:0003830; C:GO:0005634; C:GO:0016020	P:protein N-linked glycosylation; P:auxin-activated signaling pathway; F:beta-1,4-mannosylglycoprotein 4-beta-N-acetylglucosaminyltransferase activity; C:nucleus; C:membrane	EC:2.4.1.144	Beta-1,4-mannosyl-glycoprotein 4-beta-N-acetylglucosaminyltransferase
8JRJ6X	0.0336366	-4.89382	0.000911596	pollen-specific protein SF21	C:GO:0016020	C:membrane
SMIY5J	7.03623	2.8148	0.0078209	rust resistance kinase Lr10	P:GO:0006468; F:GO:0004672; F:GO:0005524; F:GO:0030247; C:GO:0016020	P:protein phosphorylation; F:protein kinase activity; F:ATP binding; F:polysaccharide binding; C:membrane	EC:2.7.1	Transferring phosphorus-containing groups
DZ16HD	234.649	7.87436	6.63422e-07	isoflavone 4'-O-methyltransferase	P:GO:0032259; F:GO:0008171; F:GO:0008757; F:GO:0046983	P:methylation; F:O-methyltransferase activity; F:S-adenosylmethionine-dependent methyltransferase activity; F:protein dimerization activity	EC:2.1.1	Transferring one-carbon groups
VJAP74	4.18344	2.06469	0.0371715	uncharacterized protein LOC107642198	C:GO:0016020	C:membrane
3XNV5U	0.0354812	-4.8168	0.000299791	uncharacterized protein LOC107470324 isoform X2	P:GO:0007165; F:GO:0008083	P:signal transduction; F:growth factor activity
QBE51F	0.145058	-2.7853	0.00806985	probable inactive leucine-rich repeat receptor-like protein kinase At3g03770	P:GO:0018108; F:GO:0004714; F:GO:0005524; C:GO:0016020	P:peptidyl-tyrosine phosphorylation; F:transmembrane receptor protein tyrosine kinase activity; F:ATP binding; C:membrane	EC:2.7.10.1	Receptor protein-tyrosine kinase
R990Z7	6.53445	2.70807	0.048622	hydroxyproline O-galactosyltransferase GALT6 isoform X1	P:GO:0006486; F:GO:0008378; F:GO:0030246; C:GO:0000139	P:protein glycosylation; F:galactosyltransferase activity; F:carbohydrate binding; C:Golgi membrane	EC:2.4.1	Glycosyltransferases
4D8WK1	46.1863	5.52939	2.41887e-06	glutathione S-transferase 3	P:GO:0006749; P:GO:0042221; F:GO:0004364; C:GO:0005737	P:glutathione metabolic process; P:response to chemical; F:glutathione transferase activity; C:cytoplasm	EC:2.5.1.18	Glutathione transferase
ISY40W	16.4264	4.03794	0.000305689	geraniol 8-hydroxylase-like	F:GO:0004497; F:GO:0005506; F:GO:0016705; F:GO:0020037	F:monooxygenase activity; F:iron ion binding; F:oxidoreductase activity, acting on paired donors, with incorporation or reduction of molecular oxygen; F:heme binding	EC:1.14	Acting on paired donors, with incorporation or reduction of molecular oxygen. The oxygen incorporated need not be derived from O(2)
ZP9SCJ	0.0673968	-3.89118	0.00123818	BAHD acyltransferase DCR	F:GO:0016746	F:acyltransferase activity	EC:2.3	Acyltransferases
QM6RHT	5.5543	2.47361	0.0159505	rust resistance kinase Lr10-like	P:GO:0006468; F:GO:0004672; F:GO:0005524; F:GO:0030247; C:GO:0016020	P:protein phosphorylation; F:protein kinase activity; F:ATP binding; F:polysaccharide binding; C:membrane	EC:2.7.1	Transferring phosphorus-containing groups
QGKQ2K	71.0363	6.15048	0.000842448	arogenate dehydrogenase 1, chloroplastic-like	P:GO:0006571; F:GO:0004665; F:GO:0008977; F:GO:0033730	P:tyrosine biosynthetic process; F:prephenate dehydrogenase (NADP+) activity; F:prephenate dehydrogenase (NAD+) activity; F:arogenate dehydrogenase (NADP+) activity	EC:1.3.1.78; EC:1.3.1.12; EC:1.3.1.13; EC:1.3.1.79	Arogenate dehydrogenase (NADP(+)); Prephenate dehydrogenase; Prephenate dehydrogenase (NADP(+)); Arogenate dehydrogenase (NAD(P)(+))
AE3ZZG	227.316	7.82856	7.42013e-06	60S ribosomal protein L7-4-like isoform X2	C:GO:0005840	C:ribosome
0AN8KE	12.9087	3.69028	0.0344367	isoflavone 2'-hydroxylase	F:GO:0005506; F:GO:0020037; F:GO:0033773; C:GO:0016020	F:iron ion binding; F:heme binding; F:isoflavone 2'-hydroxylase activity; C:membrane	EC:1.14.14.90	Isoflavone 2'-hydroxylase
NUG06Z	0.0741184	-3.75403	0.000546908	uncharacterized protein LOC107611840
C50V51	0.12962	-2.94764	0.0488704	salicylic acid-binding protein 2-like
MG346Q	4.86358	2.28202	0.024167	uncharacterized protein LOC112728373 isoform X1	P:GO:0035556; F:GO:0008168; F:GO:0097573	P:intracellular signal transduction; F:methyltransferase activity; F:glutathione oxidoreductase activity	EC:1.8; EC:2.1.1	Acting on a sulfur group of donors; Transferring one-carbon groups
83IFXD	68.8466	6.10531	2.33536e-06	NAC transcription factor 29	P:GO:0006355; F:GO:0003677	P:regulation of DNA-templated transcription; F:DNA binding
NFT2PX	4.42529	2.14577	0.0420651	COBRA-like protein 1	P:GO:0010215	P:cellulose microfibril organization
DW5R15	0.0114167	-6.45271	1.75358e-06	hypothetical protein D0Y65_035487	C:GO:0016020	C:membrane
ND6QY9	5.28249	2.40122	0.0161497	probable LRR receptor-like serine/threonine-protein kinase At4g36180	P:GO:0016310; F:GO:0016301; C:GO:0016020	P:phosphorylation; F:kinase activity; C:membrane	EC:2.7	Transferring phosphorus-containing groups
A33MJY	5.61416	2.48907	0.0468887	ankyrin repeat domain-containing protein 13C	C:GO:0016020	C:membrane
CK6TQV	0.0117512	-6.41104	0.0166798	subtilisin-like protease Glyma18g48580	P:GO:0006508; F:GO:0004252	P:proteolysis; F:serine-type endopeptidase activity	EC:3.4.21	Acting on peptide bonds (peptidases)
U456D3	0.0840915	-3.5719	0.00499335	histone acetyltransferase MCC1-like isoform X2	P:GO:0007059; F:GO:0004596	P:chromosome segregation; F:peptide alpha-N-acetyltransferase activity	EC:2.3.1	Acyltransferases
QH2FUE	17.6772	4.14382	0.0270366	Oxoglutarate/iron-dependent dioxygenase	P:GO:0002238; P:GO:0009805; F:GO:0016706; F:GO:0031418; F:GO:0051213	P:response to molecule of fungal origin; P:coumarin biosynthetic process; F:2-oxoglutarate-dependent dioxygenase activity; F:L-ascorbic acid binding; F:dioxygenase activity
SZ2WTH	0.0313573	-4.99506	1.98677e-05	GDSL esterase/lipase At4g26790-like	F:GO:0016788	F:hydrolase activity, acting on ester bonds	EC:3.1	Acting on ester bonds
AA4TUV	0.121159	-3.04502	0.0398721	hypothetical protein GLYMA_13G018800
5D9CQE	280.784	8.13332	4.41515e-09	anthranilate N-methyltransferase-like	P:GO:0032259; F:GO:0008171; F:GO:0008757; F:GO:0046983	P:methylation; F:O-methyltransferase activity; F:S-adenosylmethionine-dependent methyltransferase activity; F:protein dimerization activity	EC:2.1.1	Transferring one-carbon groups
E0TF04	0.114575	-3.12564	0.0174272	GDSL esterase/lipase At5g22810	F:GO:0016788	F:hydrolase activity, acting on ester bonds	EC:3.1	Acting on ester bonds
TPTF8A	135.656	7.08381	6.47125e-05	high affinity nitrate transporter 2.5	P:GO:0015706; P:GO:0042128; F:GO:0015112; C:GO:0016020	P:nitrate transmembrane transport; P:nitrate assimilation; F:nitrate transmembrane transporter activity; C:membrane
08QMYU	4.4498	2.15374	0.0287501	methylecgonone reductase-like	F:GO:0016616	F:oxidoreductase activity, acting on the CH-OH group of donors, NAD or NADP as acceptor	EC:1.1.1	Acting on the CH-OH group of donors
8CWC6D	4.47057	2.16046	0.0341529	MATH domain and coiled-coil domain-containing protein At3g58410-like	F:GO:0016787	F:hydrolase activity
K52S6H	0.052377	-4.25492	0.0329112	triacylglycerol lipase SDP1-like	P:GO:0016042; F:GO:0004806	P:lipid catabolic process; F:triglyceride lipase activity	EC:3.1.1.1; EC:3.1.1.3	Carboxylesterase; Triacylglycerol lipase
F1H6I3	24.5763	4.61919	0.000263548	elongation of fatty acids protein 3-like	P:GO:0006633; F:GO:0009922; C:GO:0016020	P:fatty acid biosynthetic process; F:fatty acid elongase activity; C:membrane	EC:2.3.1.85	Fatty-acid synthase system
05QM7H	0.203138	-2.29947	0.0340735	calcineurin B-like protein 7 isoform X1	P:GO:0019722; F:GO:0005509; F:GO:0019900	P:calcium-mediated signaling; F:calcium ion binding; F:kinase binding
28F6NF	102.773	6.68332	9.98655e-08	NAD(P)H-dependent 6'-deoxychalcone synthase	P:GO:0009813; F:GO:0004032; F:GO:0033808; C:GO:0005829	P:flavonoid biosynthetic process; F:alditol:NADP+ 1-oxidoreductase activity; F:6'-deoxychalcone synthase activity; C:cytosol	EC:1.1.1.21; EC:2.3.1.170	Aldose reductase; 6'-deoxychalcone synthase
6N07W3	0.208176	-2.26412	0.0307552	aldehyde dehydrogenase family 3 member F1	P:GO:0006081; F:GO:0016620	P:cellular aldehyde metabolic process; F:oxidoreductase activity, acting on the aldehyde or oxo group of donors, NAD or NADP as acceptor	EC:1.2.1	Acting on the aldehyde or oxo group of donors
VNJF7M	8.32908	3.05816	0.00434737	uncharacterized protein LOC107489719	C:GO:0016020	C:membrane
0ZGI27	0.146656	-2.7695	0.015033	auxin-induced protein X10A-like	P:GO:0009733	P:response to auxin
ATC700	15.5821	3.96182	0.00263384	cystinosin homolog	P:GO:0015811; F:GO:0015184; C:GO:0005774	P:L-cystine transport; F:L-cystine transmembrane transporter activity; C:vacuolar membrane
28J7Y2	0.0945874	-3.40221	0.00153629	glutathione S-transferase-like	P:GO:0042221; F:GO:0004364; C:GO:0005829	P:response to chemical; F:glutathione transferase activity; C:cytosol	EC:2.5.1.18	Glutathione transferase
B7D93H	8.73059	3.12608	0.00936242	pre-mRNA-processing-splicing factor 8A	P:GO:0000398; F:GO:0008237; F:GO:0017070; F:GO:0030623; C:GO:0005681	P:mRNA splicing, via spliceosome; F:metallopeptidase activity; F:U6 snRNA binding; F:U5 snRNA binding; C:spliceosomal complex	EC:3.4	Acting on peptide bonds (peptidases)
R40G9H	0.0269587	-5.2131	3.50493e-05	histidine-containing phosphotransfer protein 4-like	P:GO:0000160; P:GO:0009736; P:GO:0016310; F:GO:0009927; F:GO:0043424; C:GO:0005634; C:GO:0005829	P:phosphorelay signal transduction system; P:cytokinin-activated signaling pathway; P:phosphorylation; F:histidine phosphotransfer kinase activity; F:protein histidine kinase binding; C:nucleus; C:cytosol	EC:2.7.1	Transferring phosphorus-containing groups
N9MUEN	0.0727458	-3.78099	0.000527391	lupeol synthase-like isoform X1	P:GO:0016104; F:GO:0031559; C:GO:0005811	P:triterpenoid biosynthetic process; F:oxidosqualene cyclase activity; C:lipid droplet	EC:5.4	Intramolecular transferases
N9VL7S	78.2163	6.2894	9.9e-07	probable xyloglucan endotransglucosylase/hydrolase protein 33	P:GO:0010411; P:GO:0042546; P:GO:0071555; F:GO:0004553; F:GO:0016762; C:GO:0016020; C:GO:0048046	P:xyloglucan metabolic process; P:cell wall biogenesis; P:cell wall organization; F:hydrolase activity, hydrolyzing O-glycosyl compounds; F:xyloglucan:xyloglucosyl transferase activity; C:membrane; C:apoplast	EC:2.4.1.207; EC:3.2.1	Xyloglucan:xyloglucosyl transferase; Glycosylases
GN1SSX	0.166121	-2.58969	0.0113541	geraniol 8-hydroxylase-like	F:GO:0004497; F:GO:0005506; F:GO:0016705; F:GO:0020037	F:monooxygenase activity; F:iron ion binding; F:oxidoreductase activity, acting on paired donors, with incorporation or reduction of molecular oxygen; F:heme binding	EC:1.14	Acting on paired donors, with incorporation or reduction of molecular oxygen. The oxygen incorporated need not be derived from O(2)
YA7QDL	10.5533	3.39962	0.00423207	serine carboxypeptidase-like 13 isoform X1	P:GO:0006508; F:GO:0004185	P:proteolysis; F:serine-type carboxypeptidase activity	EC:3.4.16	Acting on peptide bonds (peptidases)
ICU8XT	37.5805	5.23191	0.0174818	uncharacterized protein LOC107474530	F:GO:0016491	F:oxidoreductase activity	EC:1	Oxidoreductases
ULF2Q7	0.17518	-2.51309	0.0117413	protein LAZ1 homolog 2 isoform X1	C:GO:0016020	C:membrane
338KFG	0.161024	-2.63465	0.0118995	uncharacterized protein LOC112788923	C:GO:0016020	C:membrane
TC7IYQ	8.22073	3.03927	0.0026737	protein STRICTOSIDINE SYNTHASE-LIKE 7-like	P:GO:0009058; F:GO:0016844; C:GO:0005773; C:GO:0016020	P:biosynthetic process; F:strictosidine synthase activity; C:vacuole; C:membrane	EC:4.3.3.2	Strictosidine synthase
1Y8NUF	4.99545	2.32062	0.0364199	calmodulin-binding protein 60 G isoform X3	F:GO:0005516; C:GO:0005634	F:calmodulin binding; C:nucleus
JSZ7GP	424.384	8.72923	1.42769e-09	isoflavone reductase-like	P:GO:0009807; F:GO:0016491	P:lignan biosynthetic process; F:oxidoreductase activity	EC:1	Oxidoreductases
7S9HSP	4.90503	2.29426	0.032255	chaperone protein ClpD, chloroplastic-like	F:GO:0005524; F:GO:0016887	F:ATP binding; F:ATP hydrolysis activity	EC:3.6.1.15	Nucleoside-triphosphate phosphatase
3BDP96	8.44033	3.0773	0.0211998	probable xyloglucan endotransglucosylase/hydrolase protein 23	P:GO:0010411; P:GO:0042546; P:GO:0071555; F:GO:0004553; F:GO:0016762; C:GO:0016020; C:GO:0048046	P:xyloglucan metabolic process; P:cell wall biogenesis; P:cell wall organization; F:hydrolase activity, hydrolyzing O-glycosyl compounds; F:xyloglucan:xyloglucosyl transferase activity; C:membrane; C:apoplast	EC:2.4.1.207; EC:3.2.1	Xyloglucan:xyloglucosyl transferase; Glycosylases
0Y1PWL	0.0585062	-4.09527	0.0147194	uncharacterized protein LOC112797309 isoform X1
XR0X4P	0.0072173	-7.11433	9.72873e-05	uncharacterized protein LOC112733960	P:GO:0071985	P:multivesicular body sorting pathway
JBT1X5	6.18703	2.62925	0.0453645	phosphoglycerate mutase-like protein
5NG4EY	7.7102	2.94677	0.0195809	tocopherol O-methyltransferase, chloroplastic	P:GO:0032259; P:GO:0071704; F:GO:0008168	P:methylation; P:organic substance metabolic process; F:methyltransferase activity	EC:2.1.1	Transferring one-carbon groups
PS139N	0.0773034	-3.69333	0.0325499	glucan endo-1,3-beta-glucosidase 12-like isoform X1	C:GO:0031225	C:obsolete anchored component of membrane
3N6K0N	4.99545	2.32062	0.0245576	NAC transcription factor 29 isoform X1	P:GO:0006355; F:GO:0003677	P:regulation of DNA-templated transcription; F:DNA binding
GW4A4M	0.189489	-2.39982	0.0146108	anthranilate N-methyltransferase-like	P:GO:0032259; F:GO:0008171; F:GO:0008757; F:GO:0046983; C:GO:0016020	P:methylation; F:O-methyltransferase activity; F:S-adenosylmethionine-dependent methyltransferase activity; F:protein dimerization activity; C:membrane	EC:2.1.1	Transferring one-carbon groups
UE00R2	0.0611065	-4.03253	0.0433371	hypothetical protein Ahy_A04g021577 isoform F	F:GO:0003824; C:GO:0005737; C:GO:0043231	F:catalytic activity; C:cytoplasm; C:intracellular membrane-bounded organelle
D13Q5Z	0.0152766	-6.03253	0.00686472	putative lactoylglutathione lyase
11EUX6	0.147838	-2.75791	0.012433	aspartyl protease family protein At5g10770	P:GO:0006508; F:GO:0004190	P:proteolysis; F:aspartic-type endopeptidase activity	EC:3.4.23	Acting on peptide bonds (peptidases)
1WCV8C	7.28367	2.86467	0.00948161	Protein O-linked-mannose beta-1,4-N-acetylglucosaminyltransferase 2	F:GO:0016763; C:GO:0005794; C:GO:0016020	F:pentosyltransferase activity; C:Golgi apparatus; C:membrane	EC:2.4.2	Glycosyltransferases
1EXH41	142.989	7.15976	2.01614e-05	protein JASON-like isoform X2	P:GO:0006782; F:GO:0004109	P:protoporphyrinogen IX biosynthetic process; F:coproporphyrinogen oxidase activity	EC:1.3.3.3	Coproporphyrinogen oxidase
FQQ6CB	0.0462503	-4.43439	0.00085293	ABC transporter G family member 32 isoform X1	P:GO:0055085; F:GO:0005524; F:GO:0140359; C:GO:0016020	P:transmembrane transport; F:ATP binding; F:ABC-type transporter activity; C:membrane	EC:7	Translocases
P7LCTL	99.9091	6.64254	0.000482851	probable LRR receptor-like serine/threonine-protein kinase At2g23950 isoform X3	P:GO:0006468; F:GO:0004672; F:GO:0005524; C:GO:0016020	P:protein phosphorylation; F:protein kinase activity; F:ATP binding; C:membrane	EC:2.7.1	Transferring phosphorus-containing groups
HKP4CQ	0.0756556	-3.72441	0.00254594	berberine bridge enzyme-like 13	F:GO:0016491; F:GO:0071949	F:oxidoreductase activity; F:FAD binding	EC:1	Oxidoreductases
HQ5YUL	0.118017	-3.08294	0.0159104	ABC transporter G family member 32-like	P:GO:0055085; F:GO:0005524; F:GO:0140359; C:GO:0016020	P:transmembrane transport; F:ATP binding; F:ABC-type transporter activity; C:membrane	EC:7	Translocases
PN14H9	0.23311	-2.10092	0.0346297	coleoptile phototropism protein 1-like	P:GO:0016567	P:protein ubiquitination
E9LA23	24.9773	4.64254	0.00634869	probable DNA helicase MCM9 isoform X1	P:GO:0032508; F:GO:0003677; F:GO:0004386; F:GO:0005524; C:GO:0005634	P:DNA duplex unwinding; F:DNA binding; F:helicase activity; F:ATP binding; C:nucleus
41Y8SN	7.05452	2.81855	0.0126226	glutathione S-transferase U17-like	P:GO:0006749; P:GO:0042221; F:GO:0004364	P:glutathione metabolic process; P:response to chemical; F:glutathione transferase activity	EC:2.5.1.18	Glutathione transferase
77KTPK	4.08127	2.02902	0.0390964	cytochrome P450 94B3-like	F:GO:0004497; F:GO:0005506; F:GO:0016705; F:GO:0020037	F:monooxygenase activity; F:iron ion binding; F:oxidoreductase activity, acting on paired donors, with incorporation or reduction of molecular oxygen; F:heme binding	EC:1.14	Acting on paired donors, with incorporation or reduction of molecular oxygen. The oxygen incorporated need not be derived from O(2)
VJLL8K	0.0886357	-3.49597	0.000605165	serine/threonine-protein kinase STY17 isoform X2	P:GO:0016310; F:GO:0000166; F:GO:0004672	P:phosphorylation; F:nucleotide binding; F:protein kinase activity	EC:2.7.1	Transferring phosphorus-containing groups
S7URRB	0.069836	-3.83989	0.0306079	glycerol-3-phosphate dehydrogenase [NAD(+)] GPDHC1, cytosolic-like	P:GO:0005975; P:GO:0046168; F:GO:0016616; F:GO:0051287; C:GO:0009331	P:carbohydrate metabolic process; P:glycerol-3-phosphate catabolic process; F:oxidoreductase activity, acting on the CH-OH group of donors, NAD or NADP as acceptor; F:NAD binding; C:glycerol-3-phosphate dehydrogenase complex	EC:1.1.1	Acting on the CH-OH group of donors
3M33GA	9.75521	3.28617	0.0245431	spindle pole body protein pcp1-like isoform X1
MZ542B	0.0972148	-3.36268	0.0127267	cytochrome P450 CYP736A12	F:GO:0004497; F:GO:0005506; F:GO:0016705; F:GO:0020037	F:monooxygenase activity; F:iron ion binding; F:oxidoreductase activity, acting on paired donors, with incorporation or reduction of molecular oxygen; F:heme binding	EC:1.14	Acting on paired donors, with incorporation or reduction of molecular oxygen. The oxygen incorporated need not be derived from O(2)
7PS9BN	96.8156	6.59717	1.55387e-07	isoflavone 2'-hydroxylase-like	F:GO:0004497; F:GO:0005506; F:GO:0016705; F:GO:0020037; C:GO:0016020	F:monooxygenase activity; F:iron ion binding; F:oxidoreductase activity, acting on paired donors, with incorporation or reduction of molecular oxygen; F:heme binding; C:membrane	EC:1.14	Acting on paired donors, with incorporation or reduction of molecular oxygen. The oxygen incorporated need not be derived from O(2)
L2X3QF	0.0636526	-3.97364	0.00875703	protein TSS-like	P:GO:0006996	P:organelle organization
9T1CY3	4.71995	2.23877	0.0413563	uncharacterized protein LOC107476304
XDA15Z	115.72	6.8545	2.59489e-06	isoflavone 2'-hydroxylase-like	F:GO:0004497; F:GO:0005506; F:GO:0016705; F:GO:0020037; C:GO:0016020	F:monooxygenase activity; F:iron ion binding; F:oxidoreductase activity, acting on paired donors, with incorporation or reduction of molecular oxygen; F:heme binding; C:membrane	EC:1.14	Acting on paired donors, with incorporation or reduction of molecular oxygen. The oxygen incorporated need not be derived from O(2)
P0ATXC	30.1067	4.91201	1.15815e-05	thioredoxin H2	F:GO:0015035; F:GO:0016656	F:protein-disulfide reductase activity; F:monodehydroascorbate reductase (NADH) activity	EC:1.8; EC:1.6.5.4	Acting on a sulfur group of donors; Monodehydroascorbate reductase (NADH)
BKN64C	33.4558	5.06418	0.0358846	chloroplastic group IIB intron splicing facilitator CRS2-B, chloroplastic-like	F:GO:0004045	F:aminoacyl-tRNA hydrolase activity	EC:3.1.1.29; EC:3.1.1.1	Aminoacyl-tRNA hydrolase; Carboxylesterase
0V1DCJ	0.0295676	-5.07984	0.00778538	uncharacterized protein LOC107608524	C:GO:0016020	C:membrane
STU076	0.013381	-6.22367	0.00223736	glycerol-3-phosphate dehydrogenase [NAD(+)] GPDHC1, cytosolic	P:GO:0005975; P:GO:0046168; F:GO:0016616; F:GO:0051287; C:GO:0009331	P:carbohydrate metabolic process; P:glycerol-3-phosphate catabolic process; F:oxidoreductase activity, acting on the CH-OH group of donors, NAD or NADP as acceptor; F:NAD binding; C:glycerol-3-phosphate dehydrogenase complex	EC:1.1.1	Acting on the CH-OH group of donors
YIK8JJ	0.153519	-2.70351	0.0208871	fimbrin-1-like	P:GO:0051017; P:GO:0051639; F:GO:0051015; C:GO:0005737; C:GO:0005884; C:GO:0032432	P:actin filament bundle assembly; P:actin filament network formation; F:actin filament binding; C:cytoplasm; C:actin filament; C:actin filament bundle
N1UDB5	0.136251	-2.87566	0.0209086	auxin-induced protein X10A-like	P:GO:0009733	P:response to auxin
R6RTRV	0.00335443	-8.21972	4.27359e-10	probable amidase At4g34880
VQV1LI	6.13611	2.61732	0.00969083	tropinone reductase homolog	F:GO:0016491	F:oxidoreductase activity	EC:1	Oxidoreductases
T9L28V	0.0675387	-3.88814	0.000227446	subtilisin-like protease Glyma18g48580	P:GO:0006508; F:GO:0004252	P:proteolysis; F:serine-type endopeptidase activity	EC:3.4.21	Acting on peptide bonds (peptidases)
5X1YG2	0.0418219	-4.5796	5.05129e-05	histidine-containing phosphotransfer protein 4-like	P:GO:0000160; P:GO:0009736; P:GO:0016310; F:GO:0009927; F:GO:0043424; C:GO:0005634; C:GO:0005829	P:phosphorelay signal transduction system; P:cytokinin-activated signaling pathway; P:phosphorylation; F:histidine phosphotransfer kinase activity; F:protein histidine kinase binding; C:nucleus; C:cytosol	EC:2.7.1	Transferring phosphorus-containing groups
W4PCDV	4.99693	2.32104	0.0456877	uncharacterized protein LOC107488294 isoform X2	F:GO:0005524; F:GO:0016887	F:ATP binding; F:ATP hydrolysis activity	EC:3.6.1.15	Nucleoside-triphosphate phosphatase
4UTS2Z	47.6091	5.57317	2.33779e-06	sufE-like protein 2, chloroplastic
QH9D47	0.0209748	-5.5752	2.42342e-06	serine carboxypeptidase-like 50	P:GO:0006508; F:GO:0004185	P:proteolysis; F:serine-type carboxypeptidase activity	EC:3.4.16	Acting on peptide bonds (peptidases)
P3SZXY	0.161752	-2.62814	0.0341012	hypothetical protein Ahy_A03g016386	P:GO:0009733	P:response to auxin
UE6VDT	35.4417	5.14738	0.00379773	serine carboxypeptidase-like 45	P:GO:0006508; F:GO:0004185; C:GO:0005576	P:proteolysis; F:serine-type carboxypeptidase activity; C:extracellular region	EC:3.4.16	Acting on peptide bonds (peptidases)
YLB5I5	0.0167415	-5.90043	1.1929e-05	glycerol-3-phosphate 2-O-acyltransferase 6	P:GO:0010143; F:GO:0016791; F:GO:0090447; C:GO:0016020	P:cutin biosynthetic process; F:phosphatase activity; F:glycerol-3-phosphate 2-O-acyltransferase activity; C:membrane	EC:2.3.1; EC:3.1.3	Acyltransferases; Acting on ester bonds
SQA1HV	0.0205208	-5.60677	0.00038219	polygalacturonase At1g48100 isoform X2	P:GO:0005975; F:GO:0004650	P:carbohydrate metabolic process; F:polygalacturonase activity	EC:3.2.1.15	Endo-polygalacturonase
ITS9LF	16.3154	4.02816	0.010925	oxysterol-binding protein-related protein 3A	P:GO:0015918; F:GO:0015248; F:GO:0032934; C:GO:0005829; C:GO:0016020; C:GO:0043231	P:sterol transport; F:sterol transporter activity; F:sterol binding; C:cytosol; C:membrane; C:intracellular membrane-bounded organelle
XP4IZ2	0.00650838	-7.26349	2.27813e-08	beta-galactosidase 8-like isoform X1	F:GO:0016798	F:hydrolase activity, acting on glycosyl bonds	EC:3.2	Glycosylases
5ESV8I	22.1511	4.46931	0.000406142	beta-glucosidase 31-like	P:GO:0005975; P:GO:0009435; F:GO:0004553	P:carbohydrate metabolic process; P:NAD biosynthetic process; F:hydrolase activity, hydrolyzing O-glycosyl compounds	EC:3.2.1	Glycosylases
VPK6PF	43.9967	5.45932	0.00673636	putative leucine-rich repeat receptor-like serine/threonine-protein kinase At3g53590	P:GO:0016310; F:GO:0016301	P:phosphorylation; F:kinase activity	EC:2.7	Transferring phosphorus-containing groups
JIZ31U	0.164987	-2.59957	0.0248234	LOB domain-containing protein 41-like
04D7UL	0.24802	-2.01147	0.0351763	BURP domain protein RD22-like
DGS72K	8.49466	3.08656	0.00266224	protein NRT1/ PTR FAMILY 7.3-like	P:GO:0055085; F:GO:0022857; C:GO:0016020	P:transmembrane transport; F:transmembrane transporter activity; C:membrane
HPD6K5	0.0345886	-4.85356	0.00201553	glycerol-3-phosphate dehydrogenase [NAD(+)] GPDHC1, cytosolic	P:GO:0005975; P:GO:0046168; F:GO:0016616; F:GO:0051287; C:GO:0009331	P:carbohydrate metabolic process; P:glycerol-3-phosphate catabolic process; F:oxidoreductase activity, acting on the CH-OH group of donors, NAD or NADP as acceptor; F:NAD binding; C:glycerol-3-phosphate dehydrogenase complex	EC:1.1.1	Acting on the CH-OH group of donors
MYRR9C	25.0536	4.64695	2.44177e-05	probable WRKY transcription factor 40	P:GO:0006355; F:GO:0003700; F:GO:0043565; C:GO:0005634	P:regulation of DNA-templated transcription; F:DNA-binding transcription factor activity; F:sequence-specific DNA binding; C:nucleus
AK0AS1	0.0107835	-6.53503	0.000196314	phosphatidylinositol/phosphatidylcholine transfer protein SFH13-like	C:GO:0016020	C:membrane
UT7DLW	61.5037	5.9426	4.10095e-06	pathogenesis-related protein 2-like
XJH13Y	17.2626	4.10958	0.00969101	zinc transporter 1	P:GO:0071577; F:GO:0005385; C:GO:0016020	P:zinc ion transmembrane transport; F:zinc ion transmembrane transporter activity; C:membrane
GJ5SQ4	0.0053812	-7.53786	1.85928e-08	uncharacterized protein LOC107615723	F:GO:0003676	F:nucleic acid binding
7R7SHJ	0.00757518	-7.0445	1.24545e-06	D-glycerate 3-kinase, chloroplastic-like
GUM2PH	0.0082206	-6.92654	7.54666e-06	nucleobase-ascorbate transporter 11-like isoform X1	P:GO:0055085; P:GO:0071702; F:GO:0022857; C:GO:0016020	P:transmembrane transport; P:organic substance transport; F:transmembrane transporter activity; C:membrane
YMUB8G	4.97683	2.31523	0.0154774	bark storage protein A	P:GO:0009116; F:GO:0016798; C:GO:0016020	P:nucleoside metabolic process; F:hydrolase activity, acting on glycosyl bonds; C:membrane	EC:3.2	Glycosylases
UX09RC	0.00959787	-6.70307	3.4816e-05	protein trichome birefringence-like 28	F:GO:0016413; C:GO:0016020	F:O-acetyltransferase activity; C:membrane	EC:2.3.1	Acyltransferases
UDJX6I	208.068	7.70091	1.90857e-06	chalcone synthase	P:GO:0009058; F:GO:0016747	P:biosynthetic process; F:acyltransferase activity, transferring groups other than amino-acyl groups	EC:2.3.1	Acyltransferases
2W8R22	0.151325	-2.72428	0.0100259	expansin A10	P:GO:0009653; P:GO:0009664; C:GO:0005576; C:GO:0016020	P:anatomical structure morphogenesis; P:plant-type cell wall organization; C:extracellular region; C:membrane
I3Z6BS	28.5673	4.83629	0.000418947	peroxidase 55	P:GO:0006979; P:GO:0042744; P:GO:0098869; F:GO:0020037; F:GO:0046872; F:GO:0140825; C:GO:0005576	P:response to oxidative stress; P:hydrogen peroxide catabolic process; P:cellular oxidant detoxification; F:heme binding; F:metal ion binding; F:lactoperoxidase activity; C:extracellular region	EC:1.11.1.7	Peroxidase
Q1PJAN	268.563	8.06912	1.47e-07	endochitinase PR4-like	P:GO:0000272; P:GO:0006032; P:GO:0006952; P:GO:0016998; F:GO:0004568; F:GO:0008061	P:polysaccharide catabolic process; P:chitin catabolic process; P:defense response; P:cell wall macromolecule catabolic process; F:chitinase activity; F:chitin binding	EC:3.2.1.14	Chitinase
8UN484	199.818	7.64254	3.06385e-07	TATA box-binding protein-associated factor RNA polymerase I subunit B-like	P:GO:0001188; F:GO:0001164; F:GO:0046872; C:GO:0070860	P:RNA polymerase I preinitiation complex assembly; F:RNA polymerase I core promoter sequence-specific DNA binding; F:metal ion binding; C:RNA polymerase I core factor complex
48VSFH	0.157452	-2.66701	0.0226979	auxin-induced protein 6B-like	P:GO:0009733	P:response to auxin
26YYGP	5.80034	2.53614	0.0208775	cytochrome P450 82C4-like	F:GO:0004497; F:GO:0005506; F:GO:0016705; F:GO:0020037; C:GO:0016020	F:monooxygenase activity; F:iron ion binding; F:oxidoreductase activity, acting on paired donors, with incorporation or reduction of molecular oxygen; F:heme binding; C:membrane	EC:1.14	Acting on paired donors, with incorporation or reduction of molecular oxygen. The oxygen incorporated need not be derived from O(2)
DI08LN	0.145577	-2.78014	0.00879378	uncharacterized protein LOC112796890
M7SPSD	0.00843494	-6.88941	6.06921e-07	F-box/kelch-repeat protein At5g15710 isoform X1
3PP5US	0.23614	-2.08228	0.0335324	photosystem I chlorophyll a/b-binding protein 6, chloroplastic	P:GO:0009765; F:GO:0016168; C:GO:0009522; C:GO:0009523; C:GO:0009535	P:photosynthesis, light harvesting; F:chlorophyll binding; C:photosystem I; C:photosystem II; C:chloroplast thylakoid membrane
BLVJ4U	8.88028	3.1506	0.00219427	xyloglucan endotransglucosylase/hydrolase 2-like	P:GO:0010411; P:GO:0042546; P:GO:0071555; F:GO:0004553; F:GO:0016762; C:GO:0048046	P:xyloglucan metabolic process; P:cell wall biogenesis; P:cell wall organization; F:hydrolase activity, hydrolyzing O-glycosyl compounds; F:xyloglucan:xyloglucosyl transferase activity; C:apoplast	EC:2.4.1.207; EC:3.2.1	Xyloglucan:xyloglucosyl transferase; Glycosylases
U7NMZN	0.0678961	-3.88053	0.0221554	receptor-like kinase TMK3	P:GO:0006468; F:GO:0004674; F:GO:0005524; C:GO:0016020	P:protein phosphorylation; F:protein serine/threonine kinase activity; F:ATP binding; C:membrane	EC:2.7.1	Transferring phosphorus-containing groups
6E3Z7B	153.595	7.26299	5e-09	NAD(P)H-dependent 6'-deoxychalcone synthase	F:GO:0016616	F:oxidoreductase activity, acting on the CH-OH group of donors, NAD or NADP as acceptor	EC:1.1.1	Acting on the CH-OH group of donors
978HCZ	0.123086	-3.02226	0.00840757	receptor-like protein 56 isoform X1	C:GO:0016020	C:membrane
G84CIW	0.00990916	-6.65702	2.74572e-06	glycerol-3-phosphate 2-O-acyltransferase 6	P:GO:0010143; F:GO:0016791; F:GO:0090447; C:GO:0016020	P:cutin biosynthetic process; F:phosphatase activity; F:glycerol-3-phosphate 2-O-acyltransferase activity; C:membrane	EC:2.3.1; EC:3.1.3	Acyltransferases; Acting on ester bonds
M3NNG8	0.229995	-2.12033	0.0338519	glutathione S-transferase-like	P:GO:0042221; F:GO:0004364; F:GO:0043295; C:GO:0005829	P:response to chemical; F:glutathione transferase activity; F:glutathione binding; C:cytosol	EC:2.5.1.18	Glutathione transferase
3S2NJ4	0.039852	-4.6492	0.00180746	squalene monooxygenase-like isoform X1	P:GO:0016126; F:GO:0004506; F:GO:0050660; C:GO:0016020	P:sterol biosynthetic process; F:squalene monooxygenase activity; F:flavin adenine dinucleotide binding; C:membrane	EC:1.14.13; EC:1.14.14.17	Acting on paired donors, with incorporation or reduction of molecular oxygen. The oxygen incorporated need not be derived from O(2); Squalene monooxygenase
FYP59N	0.0912037	-3.45476	0.00256679	cytochrome P450 734A1	F:GO:0004497; F:GO:0005506; F:GO:0016705; F:GO:0020037; C:GO:0016020	F:monooxygenase activity; F:iron ion binding; F:oxidoreductase activity, acting on paired donors, with incorporation or reduction of molecular oxygen; F:heme binding; C:membrane	EC:1.14	Acting on paired donors, with incorporation or reduction of molecular oxygen. The oxygen incorporated need not be derived from O(2)
V8F2IR	6.17612	2.6267	0.035472	uncharacterized protein LOC112707098
A78VKF	0.0172943	-5.85356	0.00156753	protein HOTHEAD	F:GO:0016614; F:GO:0016829; F:GO:0050660	F:oxidoreductase activity, acting on CH-OH group of donors; F:lyase activity; F:flavin adenine dinucleotide binding	EC:1.1; EC:4	Acting on the CH-OH group of donors; Lyases
HXWY1L	0.0716091	-3.80371	0.00865124	uncharacterized protein LOC107628868	C:GO:0016020	C:membrane
C8BSPY	0.0171327	-5.86711	0.00369766	polycomb group protein Pc-like
71B432	4.98737	2.31828	0.0401056	Retrovirus-related Pol polyprotein from transposon TNT 1-94
SL9E5P	0.0455452	-4.45656	3.15731e-05	probable terpene synthase 2	P:GO:0016102; F:GO:0000287; F:GO:0010333	P:diterpenoid biosynthetic process; F:magnesium ion binding; F:terpene synthase activity	EC:4.2.3	Carbon-oxygen lyases
F6EXEG	0.0348075	-4.84446	0.00381167	transcription factor bHLH30-like	P:GO:0006355; F:GO:0003700; F:GO:0046983; C:GO:0005634	P:regulation of DNA-templated transcription; F:DNA-binding transcription factor activity; F:protein dimerization activity; C:nucleus
Z8PKIR	168.959	7.40053	4.69403e-09	glucan endo-1,3-beta-glucosidase-like	P:GO:0005975; F:GO:0042973	P:carbohydrate metabolic process; F:glucan endo-1,3-beta-D-glucosidase activity	EC:3.2.1.21; EC:3.2.1.39	Beta-glucosidase; Glucan endo-1,3-beta-D-glucosidase
BJ75LG	0.0811148	-3.62389	0.0197053	protein MICRORCHIDIA 6-like	P:GO:0048584; F:GO:0016787	P:positive regulation of response to stimulus; F:hydrolase activity	EC:3	Hydrolases
CNM5E0	0.0243614	-5.35926	3.53952e-06	cytochrome P450 77A3	F:GO:0004497; F:GO:0005506; F:GO:0016705; F:GO:0020037; C:GO:0016020	F:monooxygenase activity; F:iron ion binding; F:oxidoreductase activity, acting on paired donors, with incorporation or reduction of molecular oxygen; F:heme binding; C:membrane	EC:1.14	Acting on paired donors, with incorporation or reduction of molecular oxygen. The oxygen incorporated need not be derived from O(2)
T4QRY3	0.198514	-2.33269	0.023418	heptahelical transmembrane protein 1	P:GO:0009744; C:GO:0016020	P:response to sucrose; C:membrane
EBNM3F	177.667	7.47303	2.75327e-09	lysine histidine transporter 1-like	P:GO:0006865; P:GO:0009734; P:GO:0055085; F:GO:0015293; C:GO:0016020	P:amino acid transport; P:auxin-activated signaling pathway; P:transmembrane transport; F:symporter activity; C:membrane
7DX4IN	0.151893	-2.71887	0.0133656	ABC transporter D family member 1-like	P:GO:0055085; F:GO:0005524; F:GO:0140359; C:GO:0016020	P:transmembrane transport; F:ATP binding; F:ABC-type transporter activity; C:membrane	EC:7	Translocases
TQ6P94	0.0629723	-3.98914	0.00685379	protein ENHANCED DOWNY MILDEW 2-like	F:GO:0046872	F:metal ion binding
WMSV6U	31.0726	4.95757	1.98109e-05	feruloyl CoA ortho-hydroxylase 1-like	F:GO:0016491; F:GO:0046872	F:oxidoreductase activity; F:metal ion binding	EC:1	Oxidoreductases
81VLYB	0.0994756	-3.32951	0.00878285	polygalacturonase inhibitor 2-like
Y8VIVB	5.07795	2.34425	0.0392375	uncharacterized protein LOC107465027
V74NXF	566.915	9.14699	6.35944e-11	receptor-like protein 12	C:GO:0016020	C:membrane
649GVM	0.0187061	-5.74035	0.00280396	HMG-Y-related protein A	C:GO:0043229	C:intracellular organelle
ILU6JP	0.177905	-2.49082	0.0277514	inositol transporter 1-like	P:GO:0055085; F:GO:0022857; C:GO:0016020	P:transmembrane transport; F:transmembrane transporter activity; C:membrane
GJE9M9	0.0326578	-4.93643	8.92058e-05	hypothetical protein GLYMA_13G022700
SYI62H	0.218889	-2.19173	0.0429992	receptor protein kinase-like protein ZAR1	P:GO:0006355; P:GO:0006468; F:GO:0003677; F:GO:0004672; F:GO:0005524; C:GO:0005634; C:GO:0016020	P:regulation of DNA-templated transcription; P:protein phosphorylation; F:DNA binding; F:protein kinase activity; F:ATP binding; C:nucleus; C:membrane	EC:2.7.1	Transferring phosphorus-containing groups
REUM3H	0.00677706	-7.20513	1.98361e-08	uncharacterized protein LOC107474732 isoform X2	P:GO:0071704	P:organic substance metabolic process
E4YT9U	12.3282	3.62389	0.010421	protein DMR6-LIKE OXYGENASE 2	F:GO:0016491; F:GO:0016763; F:GO:0046872; C:GO:0005794; C:GO:0016020	F:oxidoreductase activity; F:pentosyltransferase activity; F:metal ion binding; C:Golgi apparatus; C:membrane	EC:2.4.2; EC:1	Glycosyltransferases; Oxidoreductases
7SJ9JV	4.3512	2.12141	0.0328618	citrate synthase, glyoxysomal	P:GO:0005975; P:GO:0006099; F:GO:0004108; C:GO:0005759; C:GO:0016020	P:carbohydrate metabolic process; P:tricarboxylic acid cycle; F:citrate (Si)-synthase activity; C:mitochondrial matrix; C:membrane	EC:2.3.3.16	Citrate synthase (unknown stereospecificity)
4NII6D	0.225239	-2.15047	0.037209	(+)-neomenthol dehydrogenase-like
3DL9ZJ	0.158095	-2.66113	0.00591012	GDSL esterase/lipase EXL3	P:GO:0006629; F:GO:0016298	P:lipid metabolic process; F:lipase activity	EC:3.1	Acting on ester bonds
986X03	0.033948	-4.88053	0.0109457	hypothetical protein Ahy_B10g106067 isoform A	C:GO:0005643	C:nuclear pore
U9VUYR	0.0438713	-4.51058	1.88329e-05	probable glycerol-3-phosphate acyltransferase 3	F:GO:0016746; C:GO:0016020	F:acyltransferase activity; C:membrane	EC:2.3	Acyltransferases
ML01RA	0.0236541	-5.40177	4.69051e-05	long chain acyl-CoA synthetase 2	P:GO:0001676; F:GO:0004467; F:GO:0005524	P:long-chain fatty acid metabolic process; F:long-chain fatty acid-CoA ligase activity; F:ATP binding	EC:6.2.1.3	Long-chain-fatty-acid--CoA ligase
PR2XBZ	50.8711	5.66878	0.0131892	receptor-like protein 36	C:GO:0016020	C:membrane
J24SNI	0.11838	-3.07851	0.00732322	protein KRI1 homolog	P:GO:0006574; F:GO:0008442; F:GO:0050661; F:GO:0051287	P:valine catabolic process; F:3-hydroxyisobutyrate dehydrogenase activity; F:NADP binding; F:NAD binding	EC:1.1.1.31	3-hydroxyisobutyrate dehydrogenase
1B7IGJ	7.6765	2.94045	0.0239394	probable WRKY transcription factor 47 isoform X2	P:GO:0006355; F:GO:0003700; F:GO:0043565; C:GO:0005634	P:regulation of DNA-templated transcription; F:DNA-binding transcription factor activity; F:sequence-specific DNA binding; C:nucleus
GQJ42M	4.12108	2.04302	0.0458771	serine carboxypeptidase-like 34	P:GO:0006508; F:GO:0004185; C:GO:0005576	P:proteolysis; F:serine-type carboxypeptidase activity; C:extracellular region	EC:3.4.16	Acting on peptide bonds (peptidases)
LMSP6K	12.7407	3.67137	0.00215591	protein PLANT CADMIUM RESISTANCE 2	C:GO:0016020	C:membrane
V3B20E	24.3989	4.60875	1.25238e-05	G-type lectin S-receptor-like serine/threonine-protein kinase At4g27290	P:GO:0006468; P:GO:0048544; F:GO:0004674; F:GO:0005524; C:GO:0016020	P:protein phosphorylation; P:recognition of pollen; F:protein serine/threonine kinase activity; F:ATP binding; C:membrane	EC:2.7.1	Transferring phosphorus-containing groups
P1I5J2	0.0632136	-3.98362	0.0121338	protein KINESIN LIGHT CHAIN-RELATED 2-like
24MCIL	0.0911533	-3.45556	0.0119784	probable LRR receptor-like serine/threonine-protein kinase At1g14390	P:GO:0018108; F:GO:0004714; F:GO:0005524; C:GO:0016020	P:peptidyl-tyrosine phosphorylation; F:transmembrane receptor protein tyrosine kinase activity; F:ATP binding; C:membrane	EC:2.7.10.1	Receptor protein-tyrosine kinase
UCG326	0.0495458	-4.33509	0.0249347	uncharacterized protein LOC112706104
K2GLG1	0.141696	-2.81913	0.00687996	auxin efflux carrier component 5-like isoform X1	P:GO:0009734; P:GO:0055085; P:GO:0060918; C:GO:0016020	P:auxin-activated signaling pathway; P:transmembrane transport; P:auxin transport; C:membrane
HR6FN8	0.0495458	-4.33509	0.0014913	transcription factor PRE6-like	P:GO:0006355; P:GO:0040008; F:GO:0046983; C:GO:0005634	P:regulation of DNA-templated transcription; P:regulation of growth; F:protein dimerization activity; C:nucleus
4DSA35	5.82694	2.54274	0.022602	serine carboxypeptidase-like 34	P:GO:0006508; F:GO:0004185; C:GO:0005576	P:proteolysis; F:serine-type carboxypeptidase activity; C:extracellular region	EC:3.4.16	Acting on peptide bonds (peptidases)
JWV15P	0.073849	-3.75928	0.00168959	probable O-methyltransferase 3	P:GO:0032259; F:GO:0008171; F:GO:0008757; F:GO:0046983	P:methylation; F:O-methyltransferase activity; F:S-adenosylmethionine-dependent methyltransferase activity; F:protein dimerization activity	EC:2.1.1	Transferring one-carbon groups
T9WNSP	0.190652	-2.39099	0.0402782	uncharacterized protein LOC107489571 isoform X2	F:GO:0003824	F:catalytic activity
T8LA17	9.34224	3.22377	0.000948898	receptor-like protein 12	C:GO:0016020	C:membrane
W4L27K	0.208567	-2.26142	0.0380836	cell division control protein 2 homolog B-like isoform X1	C:GO:0016020	C:membrane
XTV6UZ	34.8307	5.12229	0.00834066	receptor-like protein 12	C:GO:0016020	C:membrane
ZT6JLG	0.00959787	-6.70307	9.20281e-05	probable beta-D-xylosidase 5	P:GO:0045493; F:GO:0009044; C:GO:0005576	P:xylan catabolic process; F:xylan 1,4-beta-xylosidase activity; C:extracellular region	EC:3.2.1.37	Xylan 1,4-beta-xylosidase
YH0XA6	8.00113	3.0002	0.00710512	ABC transporter A family member 7-like	P:GO:0055085; F:GO:0005524; F:GO:0140359; C:GO:0016020	P:transmembrane transport; F:ATP binding; F:ABC-type transporter activity; C:membrane	EC:7	Translocases
KWZP7D	0.154483	-2.69448	0.0257901	glyoxylate/succinic semialdehyde reductase 2, chloroplastic	F:GO:0016491; F:GO:0050661; F:GO:0051287	F:oxidoreductase activity; F:NADP binding; F:NAD binding	EC:1	Oxidoreductases
G6LTG1	11.8324	3.56467	0.0286315	probable leucine-rich repeat receptor-like protein kinase At5g49770 isoform X1	P:GO:0006468; F:GO:0004674; F:GO:0005524; C:GO:0016020	P:protein phosphorylation; F:protein serine/threonine kinase activity; F:ATP binding; C:membrane	EC:2.7.1	Transferring phosphorus-containing groups
1E9HF3	30.4699	4.92931	5.40432e-06	putative receptor-like protein kinase At1g72540	P:GO:0006468; F:GO:0004674; F:GO:0005524	P:protein phosphorylation; F:protein serine/threonine kinase activity; F:ATP binding	EC:2.7.1	Transferring phosphorus-containing groups
HT6INV	0.23719	-2.07589	0.046982	cyclin-dependent kinase F-1-like	P:GO:0006468; F:GO:0004674; F:GO:0005524	P:protein phosphorylation; F:protein serine/threonine kinase activity; F:ATP binding	EC:2.7.1	Transferring phosphorus-containing groups
MDT9N6	0.246776	-2.01873	0.0356269	probable serine/threonine-protein kinase PBL7	P:GO:0006468; F:GO:0004672; F:GO:0005524	P:protein phosphorylation; F:protein kinase activity; F:ATP binding	EC:2.7.1	Transferring phosphorus-containing groups
XB7AYI	0.134176	-2.89781	0.00290172	probable isoaspartyl peptidase/L-asparaginase 2	P:GO:0016540; F:GO:0004067; F:GO:0008798; C:GO:0005737	P:protein autoprocessing; F:asparaginase activity; F:beta-aspartyl-peptidase activity; C:cytoplasm	EC:3.5.1.1; EC:3.4.19.5	Asparaginase; Beta-aspartyl-peptidase
V3297W	0.056406	-4.14801	0.0131975	fasciclin-like arabinogalactan protein 12	C:GO:0005886	C:plasma membrane
52AYY4	0.0922362	-3.43852	0.0102031	brefeldin A-inhibited guanine nucleotide-exchange protein 5-like
S1VZZB	0.065995	-3.9215	0.00786749	putative disease resistance protein At3g14460	P:GO:0006952; P:GO:0051707; F:GO:0043531; C:GO:0016020	P:defense response; P:response to other organism; F:ADP binding; C:membrane
QV5TSY	0.0591353	-4.07984	0.0194877	probable inactive leucine-rich repeat receptor-like protein kinase At3g03770	P:GO:0006468; F:GO:0004672; F:GO:0005524; C:GO:0016020	P:protein phosphorylation; F:protein kinase activity; F:ATP binding; C:membrane	EC:2.7.1	Transferring phosphorus-containing groups
0SJ5VE	32.5392	5.02411	0.0101187	1-aminocyclopropane-1-carboxylate oxidase homolog 1-like	F:GO:0016491; F:GO:0046872	F:oxidoreductase activity; F:metal ion binding	EC:1	Oxidoreductases
5Q4L3S	36.4347	5.18724	2.12356e-06	uncharacterized protein LOC112710983	C:GO:0016020	C:membrane
QJDQ9C	6.10346	2.60963	0.00544755	MADS-box protein AGL42 isoform X2	P:GO:0006355; F:GO:0003677	P:regulation of DNA-templated transcription; F:DNA binding
J2EJNX	186.069	7.5397	3.13454e-08	senescence-specific cysteine protease SAG39-like	P:GO:0006508; F:GO:0008234	P:proteolysis; F:cysteine-type peptidase activity	EC:3.4	Acting on peptide bonds (peptidases)
PTPQ36	13.2907	3.73234	0.0297905	AAA-ATPase ASD, mitochondrial	P:GO:0006950; F:GO:0005524; F:GO:0016887; C:GO:0016020	P:response to stress; F:ATP binding; F:ATP hydrolysis activity; C:membrane	EC:3.6.1.15	Nucleoside-triphosphate phosphatase
J6ELEK	0.0144346	-6.11433	0.000458013	probable protein phosphatase 2C 12	P:GO:0035970; F:GO:0004722	P:peptidyl-threonine dephosphorylation; F:protein serine/threonine phosphatase activity	EC:3.1.3.16	Protein-serine/threonine phosphatase
VDQ89P	4.31157	2.10821	0.0227875	xyloglucan endotransglucosylase/hydrolase 2-like	P:GO:0010411; P:GO:0042546; P:GO:0071555; F:GO:0004553; F:GO:0016762; C:GO:0048046	P:xyloglucan metabolic process; P:cell wall biogenesis; P:cell wall organization; F:hydrolase activity, hydrolyzing O-glycosyl compounds; F:xyloglucan:xyloglucosyl transferase activity; C:apoplast	EC:2.4.1.207; EC:3.2.1	Xyloglucan:xyloglucosyl transferase; Glycosylases
D57QFM	0.0723629	-3.78861	0.000831769	GDSL esterase/lipase At1g28610-like	F:GO:0016788	F:hydrolase activity, acting on ester bonds	EC:3.1	Acting on ester bonds
RN7VB5	0.00325034	-8.26519	1.38425e-08	probable receptor-like protein kinase At5g18500	P:GO:0006468; F:GO:0004672; F:GO:0005524	P:protein phosphorylation; F:protein kinase activity; F:ATP binding	EC:2.7.1	Transferring phosphorus-containing groups
4H9MWH	5.91622	2.56467	0.0393142	hypothetical protein Ahy_A05g023628	P:GO:0010951; F:GO:0004866; C:GO:0016020	P:negative regulation of endopeptidase activity; F:endopeptidase inhibitor activity; C:membrane
7I5RUK	0.00145839	-9.42141	9.17315e-12	unknown
X8AVFZ	74.7027	6.22309	0.00293262	protein SRG1	F:GO:0016491; F:GO:0046872	F:oxidoreductase activity; F:metal ion binding	EC:1	Oxidoreductases
TS7Z0X	0.238397	-2.06856	0.0261955	cytochrome P450 CYP736A12-like	F:GO:0004497; F:GO:0005506; F:GO:0016705; F:GO:0020037; C:GO:0016020	F:monooxygenase activity; F:iron ion binding; F:oxidoreductase activity, acting on paired donors, with incorporation or reduction of molecular oxygen; F:heme binding; C:membrane	EC:1.14	Acting on paired donors, with incorporation or reduction of molecular oxygen. The oxygen incorporated need not be derived from O(2)
370AXC	9.57844	3.25979	0.000716495	cytochrome P450 82A3	P:GO:0016192; F:GO:0004497; F:GO:0005506; F:GO:0016705; F:GO:0020037; C:GO:0016020	P:vesicle-mediated transport; F:monooxygenase activity; F:iron ion binding; F:oxidoreductase activity, acting on paired donors, with incorporation or reduction of molecular oxygen; F:heme binding; C:membrane	EC:1.14	Acting on paired donors, with incorporation or reduction of molecular oxygen. The oxygen incorporated need not be derived from O(2)
59SVGU	0.116393	-3.10292	0.0115975	glucan 1,3-beta-glucosidase A	P:GO:0007015; P:GO:0071704; F:GO:0016985; F:GO:0051015; C:GO:0005576; C:GO:0016020	P:actin filament organization; P:organic substance metabolic process; F:mannan endo-1,4-beta-mannosidase activity; F:actin filament binding; C:extracellular region; C:membrane	EC:3.2.1.25; EC:3.2.1.78	Beta-mannosidase; Mannan endo-1,4-beta-mannosidase
FH44NZ	8.73179	3.12628	0.0073548	ABC transporter B family member 11-like	P:GO:0055085; F:GO:0005524; F:GO:0140359; C:GO:0016020	P:transmembrane transport; F:ATP binding; F:ABC-type transporter activity; C:membrane	EC:7	Translocases
HR3ZI9	14.4781	3.8558	0.000374763	methylthioribose kinase-like isoform X1	P:GO:0009086; P:GO:0016310; F:GO:0046522; C:GO:0016020	P:methionine biosynthetic process; P:phosphorylation; F:S-methyl-5-thioribose kinase activity; C:membrane	EC:2.7.1.100	S-methyl-5-thioribose kinase
CF4A0N	0.00484972	-7.68788	1.08939e-09	probable glycerol-3-phosphate acyltransferase 3	F:GO:0016746; C:GO:0016020	F:acyltransferase activity; C:membrane	EC:2.3	Acyltransferases
VAAE0N	0.131761	-2.92401	0.00398186	LRR receptor-like serine/threonine-protein kinase	P:GO:0006468; P:GO:0044206; P:GO:0044211; F:GO:0004672; F:GO:0004845; F:GO:0004849; F:GO:0005524; F:GO:0005525; C:GO:0016020	P:protein phosphorylation; P:UMP salvage; P:CTP salvage; F:protein kinase activity; F:uracil phosphoribosyltransferase activity; F:uridine kinase activity; F:ATP binding; F:GTP binding; C:membrane	EC:2.7.1.48; EC:2.4.2.9	Uridine/cytidine kinase; Uracil phosphoribosyltransferase
QRAR3K	6.12673	2.61512	0.0125984	putative lipase C4A8.10 isoform X2
75V8XQ	0.10961	-3.18954	0.00112717	BAHD acyltransferase DCR	F:GO:0016746	F:acyltransferase activity	EC:2.3	Acyltransferases
ESN9VZ	78.369	6.29221	0.000378351	putative disease resistance RPP13-like protein 1	P:GO:0006952	P:defense response
CDY1ZF	0.0227569	-5.45755	5.79073e-07	GDSL esterase/lipase APG-like	F:GO:0016788	F:hydrolase activity, acting on ester bonds	EC:3.1	Acting on ester bonds
D1YJVB	0.130942	-2.933	0.0316897	myb-like protein I	F:GO:0003677; F:GO:0008270	F:DNA binding; F:zinc ion binding
11ZMB3	0.0213162	-5.55191	0.0105127	probable calcium-binding protein CML21	F:GO:0005509	F:calcium ion binding
R9YPEF	0.121912	-3.03609	0.00305245	uncharacterized protein LOC107631349	C:GO:0016020	C:membrane
UC16N9	308.893	8.27096	3.98414e-08	protein SRG1	F:GO:0016491; F:GO:0046872	F:oxidoreductase activity; F:metal ion binding	EC:1	Oxidoreductases
KXLH0Y	12.2074	3.60968	0.00697531	calmodulin-binding protein 60 G-like isoform X4	F:GO:0005516; C:GO:0005634	F:calmodulin binding; C:nucleus
Y3F33F	9.10486	3.18664	0.0156437	2-methylene-furan-3-one reductase-like isoform X1	F:GO:0008270; F:GO:0016628	F:zinc ion binding; F:oxidoreductase activity, acting on the CH-CH group of donors, NAD or NADP as acceptor	EC:1.3.1	Acting on the CH-CH group of donors
GJF5FH	0.0982068	-3.34803	0.0383328	pleiotropic drug resistance protein 1	P:GO:0055085; F:GO:0005524; F:GO:0140359; C:GO:0016020	P:transmembrane transport; F:ATP binding; F:ABC-type transporter activity; C:membrane	EC:7	Translocases
E35BH4	0.228222	-2.13149	0.0191647	phospholipase A1-Igamma2, chloroplastic isoform X1	P:GO:0006629	P:lipid metabolic process
NSGB9G	0.157356	-2.6679	0.00553689	probable glutamate carboxypeptidase LAMP1 isoform X1	F:GO:0004180; C:GO:0016020	F:carboxypeptidase activity; C:membrane	EC:3.4	Acting on peptide bonds (peptidases)
T4CH38	22.09	4.46532	8.62385e-05	G-type lectin S-receptor-like serine/threonine-protein kinase At4g27290 isoform X2	P:GO:0006468; P:GO:0048544; F:GO:0004674; F:GO:0005524; F:GO:0106310; C:GO:0016020	P:protein phosphorylation; P:recognition of pollen; F:protein serine/threonine kinase activity; F:ATP binding; F:protein serine kinase activity; C:membrane	EC:2.7.1	Transferring phosphorus-containing groups
GADS7N	0.204093	-2.2927	0.0140457	uncharacterized protein LOC107461813
BAN7R7	0.214074	-2.22382	0.0212047	MLP-like protein 43 isoform X2	P:GO:0006952	P:defense response
LRZU8J	24.5648	4.61852	0.00833036	uncharacterized protein LOC107640573 isoform X2	F:GO:0003824; C:GO:0009536	F:catalytic activity; C:plastid
2C4F0F	0.004029	-7.95536	2.501e-09	MADS-box protein SVP-like isoform X2	P:GO:0006355; F:GO:0003677	P:regulation of DNA-templated transcription; F:DNA binding
YP2NLQ	4.94446	2.30581	0.0169405	ABC transporter C family member 8	P:GO:0055085; F:GO:0005524; F:GO:0140359; C:GO:0016020	P:transmembrane transport; F:ATP binding; F:ABC-type transporter activity; C:membrane	EC:7	Translocases
25U7NT	96.2427	6.5886	3.17595e-08	pathogenesis-related protein 2-like	P:GO:0006952; P:GO:0009607; P:GO:0009738; P:GO:0043086; F:GO:0004864; F:GO:0010427; F:GO:0038023	P:defense response; P:response to biotic stimulus; P:abscisic acid-activated signaling pathway; P:negative regulation of catalytic activity; F:protein phosphatase inhibitor activity; F:abscisic acid binding; F:signaling receptor activity
32Y4H5	5.90059	2.56086	0.023287	glycerophosphodiester phosphodiesterase GDPD6 isoform X2	P:GO:0006071; P:GO:0006629; F:GO:0008889; C:GO:0016020	P:glycerol metabolic process; P:lipid metabolic process; F:glycerophosphodiester phosphodiesterase activity; C:membrane	EC:3.1.4.46	Glycerophosphodiester phosphodiesterase
FB6B2S	6.33025	2.66226	0.0155498	heavy metal-associated isoprenylated plant protein 12	F:GO:0046872	F:metal ion binding
TJ9LA0	0.190358	-2.39321	0.00987438	GDSL esterase/lipase EXL3	P:GO:0006629; F:GO:0016298	P:lipid metabolic process; F:lipase activity	EC:3.1	Acting on ester bonds
L8TCL4	0.207176	-2.27107	0.0346802	uncharacterized protein LOC112708187	C:GO:0016020	C:membrane
5K1S29	0.148137	-2.755	0.0246008	bifunctional 3-dehydroquinate dehydratase/shikimate dehydrogenase, chloroplastic-like isoform X1	P:GO:0008652; P:GO:0009073; P:GO:0009423; P:GO:0019632; F:GO:0003855; F:GO:0004764; F:GO:0050661	P:amino acid biosynthetic process; P:aromatic amino acid family biosynthetic process; P:chorismate biosynthetic process; P:shikimate metabolic process; F:3-dehydroquinate dehydratase activity; F:shikimate 3-dehydrogenase (NADP+) activity; F:NADP binding	EC:1.1.1.25; EC:4.2.1.10; EC:1.1.1.282	Shikimate dehydrogenase; 3-dehydroquinate dehydratase; Quinate/shikimate dehydrogenase
S1KKCT	0.0276994	-5.174	5.07493e-06	40S ribosomal protein SA-like isoform X1	P:GO:0000028; P:GO:0006412; F:GO:0003735; C:GO:0022627	P:ribosomal small subunit assembly; P:translation; F:structural constituent of ribosome; C:cytosolic small ribosomal subunit
L9MGWL	0.0375826	-4.73379	1.58044e-05	transcription factor bHLH63-like	P:GO:0006355; F:GO:0046983; C:GO:0005634	P:regulation of DNA-templated transcription; F:protein dimerization activity; C:nucleus
PH74U7	0.128375	-2.96156	0.00379229	auxin-induced protein 22D-like	P:GO:0006355; P:GO:0009734; C:GO:0005634	P:regulation of DNA-templated transcription; P:auxin-activated signaling pathway; C:nucleus
J270P7	7.99476	2.99906	0.0417304	calcium-dependent protein kinase 10-like	P:GO:0006468; F:GO:0004672; F:GO:0005509; F:GO:0005524	P:protein phosphorylation; F:protein kinase activity; F:calcium ion binding; F:ATP binding	EC:2.7.1	Transferring phosphorus-containing groups
Q7SBED	0.0503106	-4.31299	5.6759e-05	omega-hydroxypalmitate O-feruloyl transferase	F:GO:0016747	F:acyltransferase activity, transferring groups other than amino-acyl groups	EC:2.3.1	Acyltransferases
RD60QW	0.175146	-2.51337	0.0384117	LRR receptor-like serine/threonine-protein kinase RCH1	P:GO:0006468; F:GO:0004672; F:GO:0005524; C:GO:0016020	P:protein phosphorylation; F:protein kinase activity; F:ATP binding; C:membrane	EC:2.7.1	Transferring phosphorus-containing groups
6U9S6T	16.2238	4.02004	0.00367646	2-alkenal reductase (NADP(+)-dependent)	F:GO:0016628	F:oxidoreductase activity, acting on the CH-CH group of donors, NAD or NADP as acceptor	EC:1.3.1	Acting on the CH-CH group of donors
JM5X49	0.0624952	-4.00011	0.00616273	B-box zinc finger protein 24	F:GO:0008270; C:GO:0016020	F:zinc ion binding; C:membrane
L2JSEZ	0.195648	-2.35367	0.0104926	benzyl alcohol O-benzoyltransferase-like
4VZ1PT	4.2109	2.07413	0.0399482	cytochrome P450 82C4-like	F:GO:0004497; F:GO:0005506; F:GO:0016705; F:GO:0020037; C:GO:0016020	F:monooxygenase activity; F:iron ion binding; F:oxidoreductase activity, acting on paired donors, with incorporation or reduction of molecular oxygen; F:heme binding; C:membrane	EC:1.14	Acting on paired donors, with incorporation or reduction of molecular oxygen. The oxygen incorporated need not be derived from O(2)
FVW9RW	5.60307	2.48622	0.0310488	protein EARLY-RESPONSIVE TO DEHYDRATION 7, chloroplastic
2C0WSA	0.0196468	-5.66956	1.42927e-07	GDSL esterase/lipase At2g04570-like	F:GO:0016788	F:hydrolase activity, acting on ester bonds	EC:3.1	Acting on ester bonds
XY5MMJ	0.0279877	-5.15906	0.000112574	phosphatidylinositol/phosphatidylcholine transfer protein SFH13	C:GO:0016020	C:membrane
0FDZ3Y	4.20394	2.07174	0.0291243	inorganic phosphate transporter 1-4-like	P:GO:0006817; P:GO:0055085; F:GO:0005315; C:GO:0016020	P:phosphate ion transport; P:transmembrane transport; F:inorganic phosphate transmembrane transporter activity; C:membrane
027AMB	0.0426324	-4.55191	0.00028882	probable folate-biopterin transporter 8, chloroplastic	C:GO:0016020	C:membrane
0CU6GK	0.122213	-3.03253	0.00320964	trihelix transcription factor GT-2 isoform X1
6MQ181	0.00288238	-8.43852	1.13941e-07	nucleobase-ascorbate transporter 11-like isoform X1	P:GO:0033320; P:GO:0042732; P:GO:0055085; P:GO:0071702; F:GO:0022857; F:GO:0048040; F:GO:0070403; C:GO:0016020	P:UDP-D-xylose biosynthetic process; P:D-xylose metabolic process; P:transmembrane transport; P:organic substance transport; F:transmembrane transporter activity; F:UDP-glucuronate decarboxylase activity; F:NAD+ binding; C:membrane	EC:4.1.1.35	UDP-glucuronate decarboxylase
IA583T	0.0825372	-3.59881	0.00244666	cell wall protein RBR3-like
H2G8AX	7.96058	2.99287	0.00369156	glutathione reductase, cytosolic	P:GO:0006749; P:GO:0045454; P:GO:0098869; F:GO:0004362; F:GO:0050660; F:GO:0050661	P:glutathione metabolic process; P:cell redox homeostasis; P:cellular oxidant detoxification; F:glutathione-disulfide reductase (NADPH) activity; F:flavin adenine dinucleotide binding; F:NADP binding	EC:1.8.1.7; EC:1.8.1.8	Glutathione-disulfide reductase; Protein-disulfide reductase
71ALCZ	12.0176	3.58708	0.00430918	probable WRKY transcription factor 47 isoform X1	P:GO:0006355; F:GO:0003700; F:GO:0043565; C:GO:0005634	P:regulation of DNA-templated transcription; F:DNA-binding transcription factor activity; F:sequence-specific DNA binding; C:nucleus
MEY6QL	0.104422	-3.2595	0.0155546	receptor-like serine/threonine-protein kinase NCRK	P:GO:0018108; F:GO:0004714; F:GO:0005524; C:GO:0016020	P:peptidyl-tyrosine phosphorylation; F:transmembrane receptor protein tyrosine kinase activity; F:ATP binding; C:membrane	EC:2.7.10.1	Receptor protein-tyrosine kinase
QG1AXF	0.16755	-2.57734	0.0202828	probable folate-biopterin transporter 8, chloroplastic	C:GO:0016020	C:membrane
Y3RZ5Q	4.68208	2.22715	0.0335488	aldose 1-epimerase	P:GO:0006006; P:GO:0033499; F:GO:0004034; F:GO:0030246	P:glucose metabolic process; P:galactose catabolic process via UDP-galactose; F:aldose 1-epimerase activity; F:carbohydrate binding	EC:5.1.3.3	Aldose 1-epimerase
5W9SSU	0.0495458	-4.33509	0.0146705	uncharacterized protein LOC112696974 isoform X2
RH7YXW	4.73162	2.24233	0.0463343	protein STRICTOSIDINE SYNTHASE-LIKE 4	P:GO:0009058; F:GO:0016844; C:GO:0005773; C:GO:0016020	P:biosynthetic process; F:strictosidine synthase activity; C:vacuole; C:membrane	EC:4.3.3.2	Strictosidine synthase
FMR35J	11.7153	3.55032	0.00365119	ABC transporter A family member 2	P:GO:0006869; P:GO:0055085; F:GO:0005319; F:GO:0005524; F:GO:0140359; C:GO:0016020; C:GO:0043231	P:lipid transport; P:transmembrane transport; F:lipid transporter activity; F:ATP binding; F:ABC-type transporter activity; C:membrane; C:intracellular membrane-bounded organelle	EC:7	Translocases
9V1L90	0.205944	-2.27967	0.0137681	lupeol synthase isoform X1	P:GO:0016104; F:GO:0031559; C:GO:0005811	P:triterpenoid biosynthetic process; F:oxidosqualene cyclase activity; C:lipid droplet	EC:5.4	Intramolecular transferases
Q4G4US	0.120666	-3.05091	0.00121838	rop guanine nucleotide exchange factor 12-like	P:GO:0050790; F:GO:0005085	P:regulation of catalytic activity; F:guanyl-nucleotide exchange factor activity
9KE65K	0.134867	-2.89039	0.00204542	rop guanine nucleotide exchange factor 12-like	P:GO:0050790; F:GO:0005085	P:regulation of catalytic activity; F:guanyl-nucleotide exchange factor activity
K82E85	0.103397	-3.27374	0.00137927	probable LRR receptor-like serine/threonine-protein kinase At4g26540	P:GO:0006468; P:GO:0044206; P:GO:0044211; F:GO:0004672; F:GO:0004845; F:GO:0004849; F:GO:0005524; F:GO:0005525; C:GO:0016020	P:protein phosphorylation; P:UMP salvage; P:CTP salvage; F:protein kinase activity; F:uracil phosphoribosyltransferase activity; F:uridine kinase activity; F:ATP binding; F:GTP binding; C:membrane	EC:2.7.1.48; EC:2.4.2.9	Uridine/cytidine kinase; Uracil phosphoribosyltransferase
KRC5M1	0.052377	-4.25492	0.000402271	auxin-induced protein AUX22-like	P:GO:0006355; P:GO:0009734; C:GO:0005634	P:regulation of DNA-templated transcription; P:auxin-activated signaling pathway; C:nucleus
18ULRA	4.902	2.29337	0.0117661	receptor-like protein EIX2	C:GO:0016020	C:membrane
6B1TLK	27.3604	4.77402	5.04266e-06	vestitone reductase-like
EPZV43	4.7717	2.2545	0.0447357	ABC transporter C family member 8-like	P:GO:0055085; F:GO:0005524; F:GO:0140359; C:GO:0016020	P:transmembrane transport; F:ATP binding; F:ABC-type transporter activity; C:membrane	EC:7	Translocases
8C0M2R	42.7363	5.41739	0.000215851	CASP-like protein 1D2	C:GO:0016020	C:membrane
1JEP19	0.0800521	-3.64292	0.00408397	epoxide hydrolase A isoform X1	F:GO:0003824	F:catalytic activity
0J797U	0.0628524	-3.99189	0.00271204	uncharacterized protein At3g28850-like	F:GO:0097573	F:glutathione oxidoreductase activity	EC:1.8	Acting on a sulfur group of donors
YVU30U	0.0509221	-4.29557	0.0228614	phosphatidylinositol 4-phosphate 5-kinase 1-like	P:GO:0016310; P:GO:0046854; F:GO:0005524; F:GO:0016308; C:GO:0005886	P:phosphorylation; P:phosphatidylinositol phosphate biosynthetic process; F:ATP binding; F:1-phosphatidylinositol-4-phosphate 5-kinase activity; C:plasma membrane	EC:2.7.1.68	1-phosphatidylinositol-4-phosphate 5-kinase
9S9EKZ	0.193647	-2.3685	0.0190144	COP1-interactive protein 1-like isoform X1
Z8IK7E	0.18192	-2.45862	0.0185415	U-box domain-containing protein 33 isoform X4	P:GO:0006468; P:GO:0016567; F:GO:0004672; F:GO:0004842; F:GO:0005524	P:protein phosphorylation; P:protein ubiquitination; F:protein kinase activity; F:ubiquitin-protein transferase activity; F:ATP binding	EC:2.7.1	Transferring phosphorus-containing groups
AS50A0	7.08912	2.82561	0.00524388	glutathione reductase, cytosolic	P:GO:0006749; P:GO:0045454; P:GO:0098869; F:GO:0004362; F:GO:0050660; F:GO:0050661	P:glutathione metabolic process; P:cell redox homeostasis; P:cellular oxidant detoxification; F:glutathione-disulfide reductase (NADPH) activity; F:flavin adenine dinucleotide binding; F:NADP binding	EC:1.8.1.7; EC:1.8.1.8	Glutathione-disulfide reductase; Protein-disulfide reductase
K1TFPH	5.696	2.50995	0.0287913	F-box protein At2g02240
N8H2W4	0.104011	-3.26519	0.00190867	hypothetical protein Ahy_B03g067174 isoform A	P:GO:0009733	P:response to auxin
ZY5U1L	115.95	6.85735	8.07823e-06	uncharacterized protein LOC107629024 isoform X4
PVFB8V	0.0316068	-4.98362	0.0475695	thermospermine synthase ACAULIS5	P:GO:0006596; F:GO:0016740	P:polyamine biosynthetic process; F:transferase activity	EC:2	Transferases
2N4YKD	0.135336	-2.88538	0.0257818	SKP1-like protein 11 isoform X4	P:GO:0006511; P:GO:0009734; P:GO:0009867; P:GO:0016567; F:GO:0097602; C:GO:0005634	P:ubiquitin-dependent protein catabolic process; P:auxin-activated signaling pathway; P:jasmonic acid mediated signaling pathway; P:protein ubiquitination; F:cullin family protein binding; C:nucleus
NA20DL	4.34067	2.11792	0.0440293	1-aminocyclopropane-1-carboxylate oxidase homolog 1 isoform X3	F:GO:0016491; F:GO:0046872	F:oxidoreductase activity; F:metal ion binding	EC:1	Oxidoreductases
7UMC4P	0.0310711	-5.00828	8.46112e-05	DEAD-box ATP-dependent RNA helicase 39-like	F:GO:0003723; F:GO:0004386; F:GO:0005524	F:RNA binding; F:helicase activity; F:ATP binding
0V3EF3	4.30465	2.10589	0.019288	crocetin glucosyltransferase, chloroplastic-like	F:GO:0008194	F:UDP-glycosyltransferase activity	EC:2.4	Glycosyltransferases
W56I62	5.51829	2.46422	0.0124179	probable WRKY transcription factor 31	P:GO:0006355; F:GO:0003700; F:GO:0043565; C:GO:0005634	P:regulation of DNA-templated transcription; F:DNA-binding transcription factor activity; F:sequence-specific DNA binding; C:nucleus
KA310P	0.0702074	-3.83223	0.0034327	BURP domain-containing protein BNM2A isoform X1
6P23NP	7.99326	2.99878	0.00142287	protein PIN-LIKES 3-like	P:GO:0009734; P:GO:0080162; C:GO:0016020	P:auxin-activated signaling pathway; P:endoplasmic reticulum to cytosol auxin transport; C:membrane
AL0RLL	0.0652124	-3.93871	0.000945622	protein HOTHEAD-like	F:GO:0016614; F:GO:0016829; F:GO:0050660	F:oxidoreductase activity, acting on CH-OH group of donors; F:lyase activity; F:flavin adenine dinucleotide binding	EC:1.1; EC:4	Acting on the CH-OH group of donors; Lyases
P1PKKY	0.12844	-2.96083	0.011667	probable inactive leucine-rich repeat receptor-like protein kinase At3g03770	P:GO:0018108; F:GO:0004714; F:GO:0005524; C:GO:0016020	P:peptidyl-tyrosine phosphorylation; F:transmembrane receptor protein tyrosine kinase activity; F:ATP binding; C:membrane	EC:2.7.10.1	Receptor protein-tyrosine kinase
5MI3H4	0.033948	-4.88053	0.013066	mavicyanin-like	P:GO:0006629; P:GO:0022900; F:GO:0009055; C:GO:0016020	P:lipid metabolic process; P:electron transport chain; F:electron transfer activity; C:membrane	EC:1	Oxidoreductases
UH3N3K	4.09773	2.03482	0.0473214	DNA-directed RNA polymerase 2B, chloroplastic/mitochondrial-like	P:GO:0006351; F:GO:0003677; F:GO:0003899; C:GO:0000428	P:DNA-templated transcription; F:DNA binding; F:DNA-directed 5'-3' RNA polymerase activity; C:DNA-directed RNA polymerase complex	EC:2.7.7.6	DNA-directed RNA polymerase
7F4FG4	0.183319	-2.44757	0.0107239	aspartic proteinase-like protein 2 isoform X1	P:GO:0006508; F:GO:0004190	P:proteolysis; F:aspartic-type endopeptidase activity	EC:3.4.23	Acting on peptide bonds (peptidases)
MDXN6U	0.00829499	-6.91354	4.46993e-09	protochlorophyllide reductase, chloroplastic	P:GO:0015979; P:GO:0015995; F:GO:0016630; C:GO:0009507	P:photosynthesis; P:chlorophyll biosynthetic process; F:protochlorophyllide reductase activity; C:chloroplast	EC:1.3.1.33	Protochlorophyllide reductase
D3D30P	0.229149	-2.12564	0.0236581	calmodulin-like protein 1	F:GO:0005509	F:calcium ion binding
BKK20Z	0.00708481	-7.14106	1.25317e-09	subtilisin-like protease SBT1.9	P:GO:0006508; F:GO:0004252	P:proteolysis; F:serine-type endopeptidase activity	EC:3.4.21	Acting on peptide bonds (peptidases)
RXWW1P	139.323	7.12229	2.94535e-05	myosin-binding protein 7-like	F:GO:0005524; F:GO:0080115; C:GO:0016020	F:ATP binding; F:myosin XI tail binding; C:membrane
IBSG3N	23.8315	4.5748	0.0466924	cysteine-rich receptor-like protein kinase 2	P:GO:0006468; F:GO:0004672; F:GO:0005524; C:GO:0016020	P:protein phosphorylation; F:protein kinase activity; F:ATP binding; C:membrane	EC:2.7.1	Transferring phosphorus-containing groups
7I73C9	0.00216179	-8.85356	9.51922e-09	glycine-rich protein 1-like	F:GO:0003676; F:GO:0008270	F:nucleic acid binding; F:zinc ion binding
8K8BBG	4.55497	2.18744	0.0149059	caffeoylshikimate esterase
85VNG6	8.02022	3.00364	0.04972	uncharacterized oxidoreductase At4g09670-like	F:GO:0000166	F:nucleotide binding
06CD8W	0.0863328	-3.53395	0.000682851	3-ketoacyl-CoA synthase 1	P:GO:0006633; F:GO:0016491; F:GO:0016829; F:GO:0102756; C:GO:0016020	P:fatty acid biosynthetic process; F:oxidoreductase activity; F:lyase activity; F:very-long-chain 3-ketoacyl-CoA synthase activity; C:membrane	EC:1; EC:4; EC:2.3.1.199	Oxidoreductases; Lyases; Very-long-chain 3-oxoacyl-CoA synthase
H4J3HI	6.00529	2.58623	0.0369154	oxysterol-binding protein-related protein 3A-like	P:GO:0015918; F:GO:0015248; F:GO:0032934; C:GO:0005829; C:GO:0016020; C:GO:0043231	P:sterol transport; F:sterol transporter activity; F:sterol binding; C:cytosol; C:membrane; C:intracellular membrane-bounded organelle
1EL4AZ	0.00659422	-7.24458	0.000149127	pyrophosphate-energized membrane proton pump 2	P:GO:0051260; P:GO:1902600; F:GO:0004427; F:GO:0009678; F:GO:0016747; C:GO:0016020	P:protein homooligomerization; P:proton transmembrane transport; F:inorganic diphosphate phosphatase activity; F:pyrophosphate hydrolysis-driven proton transmembrane transporter activity; F:acyltransferase activity, transferring groups other than amino-acyl groups; C:membrane	EC:7.1.3.1; EC:3.6.1.1; EC:2.3.1	H(+)-exporting diphosphatase; Inorganic diphosphatase; Acyltransferases
DB2P39	0.0083327	-6.907	7.73055e-05	ATP-citrate synthase beta chain protein 1	P:GO:0006629; F:GO:0000166; F:GO:0003878; F:GO:0016829; C:GO:0005737	P:lipid metabolic process; F:nucleotide binding; F:ATP citrate synthase activity; F:lyase activity; C:cytoplasm	EC:4; EC:2.3.3.8	Lyases; ATP citrate synthase
5RQ1EV	0.0585062	-4.09527	0.00706711	glucan 1,3-beta-glucosidase A	P:GO:0007015; P:GO:0071704; F:GO:0016985; F:GO:0051015; C:GO:0005576; C:GO:0016020	P:actin filament organization; P:organic substance metabolic process; F:mannan endo-1,4-beta-mannosidase activity; F:actin filament binding; C:extracellular region; C:membrane	EC:3.2.1.25; EC:3.2.1.78	Beta-mannosidase; Mannan endo-1,4-beta-mannosidase
PZQY06	0.0606444	-4.04348	0.000143662	pectinesterase inhibitor 6	P:GO:0033320; P:GO:0034551; P:GO:0042732; P:GO:0043086; F:GO:0004857; F:GO:0048040; F:GO:0070403; C:GO:0005759	P:UDP-D-xylose biosynthetic process; P:mitochondrial respiratory chain complex III assembly; P:D-xylose metabolic process; P:negative regulation of catalytic activity; F:enzyme inhibitor activity; F:UDP-glucuronate decarboxylase activity; F:NAD+ binding; C:mitochondrial matrix	EC:4.1.1.35	UDP-glucuronate decarboxylase
RN2D7F	0.0188904	-5.7262	1.19607e-07	short-chain dehydrogenase TIC 32, chloroplastic	F:GO:0102339; F:GO:0102340; F:GO:0102341; F:GO:0102342	F:3-oxo-arachidoyl-CoA reductase activity; F:3-oxo-behenoyl-CoA reductase activity; F:3-oxo-lignoceroyl-CoA reductase activity; F:3-oxo-cerotoyl-CoA reductase activity	EC:1.1.1.330	Very-long-chain 3-oxoacyl-CoA reductase
HP76IN	0.0344956	-4.85744	1.84587e-06	squalene monooxygenase-like	P:GO:0016126; F:GO:0004506; F:GO:0050660; C:GO:0005783; C:GO:0016020	P:sterol biosynthetic process; F:squalene monooxygenase activity; F:flavin adenine dinucleotide binding; C:endoplasmic reticulum; C:membrane	EC:1.14.13; EC:1.14.14.17	Acting on paired donors, with incorporation or reduction of molecular oxygen. The oxygen incorporated need not be derived from O(2); Squalene monooxygenase
7DN9FL	0.0989133	-3.33769	0.00446366	hydroxyisourate hydrolase	P:GO:0005975; F:GO:0004553	P:carbohydrate metabolic process; F:hydrolase activity, hydrolyzing O-glycosyl compounds	EC:3.2.1	Glycosylases
ENDS9E	0.202524	-2.30383	0.0187346	ABC transporter C family member 12-like isoform X3	P:GO:0055085; F:GO:0005524; F:GO:0140359; C:GO:0016020	P:transmembrane transport; F:ATP binding; F:ABC-type transporter activity; C:membrane	EC:7	Translocases
MDQW5U	0.0414281	-4.59325	0.000859278	uncharacterized protein At3g28850-like	F:GO:0097573	F:glutathione oxidoreductase activity	EC:1.8	Acting on a sulfur group of donors
58XCKB	0.0748242	-3.74035	0.0145702	probable LRR receptor-like serine/threonine-protein kinase At1g14390	P:GO:0018108; F:GO:0004714; F:GO:0005524; C:GO:0016020	P:peptidyl-tyrosine phosphorylation; F:transmembrane receptor protein tyrosine kinase activity; F:ATP binding; C:membrane	EC:2.7.10.1	Receptor protein-tyrosine kinase
NNTQ1P	0.14882	-2.74836	0.0218667	hypothetical protein CR513_38814
J66KI7	0.0783416	-3.67408	0.00015084	fatty acid amide hydrolase-like	F:GO:0016811	F:hydrolase activity, acting on carbon-nitrogen (but not peptide) bonds, in linear amides	EC:3.5.1	Acting on carbon-nitrogen bonds, other than peptide bonds
BHNX0U	0.0305532	-5.03253	0.0387846	putative leucine-rich repeat-containing protein DDB_G0290503 isoform X2
N0FVBM	0.220298	-2.18247	0.0347738	TORTIFOLIA1-like protein 3	F:GO:0008017; C:GO:0005874	F:microtubule binding; C:microtubule
TUSV03	0.0109992	-6.50646	4.29295e-06	D-xylose-proton symporter-like 2	P:GO:0055085; F:GO:0022857; C:GO:0016020	P:transmembrane transport; F:transmembrane transporter activity; C:membrane
TVDX40	0.00194607	-9.00522	2.04027e-11	photosynthetic NDH subunit of lumenal location 3, chloroplastic	P:GO:0015979; F:GO:0005509; C:GO:0009654; C:GO:0019898	P:photosynthesis; F:calcium ion binding; C:photosystem II oxygen evolving complex; C:extrinsic component of membrane
36HDXC	0.163978	-2.60842	0.0452674	uncharacterized protein At5g39865-like	F:GO:0097573	F:glutathione oxidoreductase activity	EC:1.8	Acting on a sulfur group of donors
C9ICWX	4.83362	2.2731	0.0166571	chaperone protein ClpD, chloroplastic	F:GO:0005524; F:GO:0016887	F:ATP binding; F:ATP hydrolysis activity	EC:3.6.1.15	Nucleoside-triphosphate phosphatase
FQH85A	0.00479894	-7.70307	1.229e-06	protein SODIUM POTASSIUM ROOT DEFECTIVE 2-like	F:GO:0046872	F:metal ion binding
HRE7NK	0.18192	-2.45862	0.0131396	protein LONGIFOLIA 2-like	P:GO:0051513	P:regulation of monopolar cell growth
Y93W5A	0.135449	-2.88418	0.00174327	abscisic acid 8'-hydroxylase 4	F:GO:0004497; F:GO:0005506; F:GO:0016705; F:GO:0020037; C:GO:0016020	F:monooxygenase activity; F:iron ion binding; F:oxidoreductase activity, acting on paired donors, with incorporation or reduction of molecular oxygen; F:heme binding; C:membrane	EC:1.14	Acting on paired donors, with incorporation or reduction of molecular oxygen. The oxygen incorporated need not be derived from O(2)
WCL8RF	0.158642	-2.65616	0.0195017	senescence-associated protein
TW0DHY	0.234025	-2.09527	0.0191938	CASP-like protein 2C1	C:GO:0005886	C:plasma membrane
L3JBZI	0.00517851	-7.59325	5.04898e-08	pectinesterase 3	P:GO:0042545; P:GO:0043086; P:GO:0045490; F:GO:0030599; F:GO:0045330; F:GO:0046910; C:GO:0005576; C:GO:0016020	P:cell wall modification; P:negative regulation of catalytic activity; P:pectin catabolic process; F:pectinesterase activity; F:aspartyl esterase activity; F:pectinesterase inhibitor activity; C:extracellular region; C:membrane	EC:3.1.1.11	Pectinesterase
LC87G6	9.32538	3.22116	0.0188851	ras-related protein RABE1c-like	P:GO:0006904; P:GO:0009306; P:GO:0017157; F:GO:0003924; F:GO:0005525; C:GO:0043231	P:vesicle docking involved in exocytosis; P:protein secretion; P:regulation of exocytosis; F:GTPase activity; F:GTP binding; C:intracellular membrane-bounded organelle	EC:3.6.1.15	Nucleoside-triphosphate phosphatase
89ZP41	9.7683	3.28811	0.00595796	ABC transporter A family member 2-like	P:GO:0055085; F:GO:0005524; F:GO:0140359; C:GO:0016020	P:transmembrane transport; F:ATP binding; F:ABC-type transporter activity; C:membrane	EC:7	Translocases
G9Z134	7.74366	2.95302	0.0023082	beta-glucosidase 10	P:GO:0005975; F:GO:0004553	P:carbohydrate metabolic process; F:hydrolase activity, hydrolyzing O-glycosyl compounds	EC:3.2.1	Glycosylases
6MVI2R	0.0566624	-4.14147	0.0025798	hypothetical protein GLYMA_13G022700
FI0VBI	4.42939	2.14711	0.0179566	monooxygenase 2-like	F:GO:0016491; F:GO:0071949	F:oxidoreductase activity; F:FAD binding	EC:1	Oxidoreductases
FSGN1A	4.34967	2.12091	0.0248789	uncharacterized protein LOC107606140	P:GO:0006508; F:GO:0008234	P:proteolysis; F:cysteine-type peptidase activity
JL4UCB	0.129143	-2.95296	0.0146911	hypothetical protein GLYMA_13G012400
8QDS1I	0.0773751	-3.69199	0.00152635	auxin-induced protein AUX22	P:GO:0006355; P:GO:0009734; C:GO:0005634	P:regulation of DNA-templated transcription; P:auxin-activated signaling pathway; C:nucleus
EZ705U	0.0156952	-5.99354	0.00010475	uncharacterized protein LOC110277292
K12INL	27.8167	4.79788	3.37909e-06	receptor-like protein EIX2	C:GO:0016020	C:membrane
900HG3	0.052377	-4.25492	0.0471967	protein LONGIFOLIA 2-like isoform X1	P:GO:0051513	P:regulation of monopolar cell growth
IN9LQ3	7.01092	2.8096	0.00344576	EG45-like domain containing protein	P:GO:0009627; C:GO:0048046	P:systemic acquired resistance; C:apoplast
29D948	0.0327356	-4.933	0.0400448	homeobox-leucine zipper protein ATHB-14-like	P:GO:0006355; P:GO:0030154; F:GO:0003677; F:GO:0003700; F:GO:0008289; C:GO:0005634	P:regulation of DNA-templated transcription; P:cell differentiation; F:DNA binding; F:DNA-binding transcription factor activity; F:lipid binding; C:nucleus
8LN5UZ	0.00369596	-8.07984	2.98458e-11	GDSL esterase/lipase APG	F:GO:0016719; F:GO:0016788; F:GO:0052886; F:GO:0052887; C:GO:0016020	F:carotene 7,8-desaturase activity; F:hydrolase activity, acting on ester bonds; F:9,9'-dicis-carotene:quinone oxidoreductase activity; F:7,9,9'-tricis-neurosporene:quinone oxidoreductase activity; C:membrane	EC:3.1; EC:1.3.5.6; EC:1.14	Acting on ester bonds; 9,9'-di-cis-zeta-carotene desaturase; Acting on paired donors, with incorporation or reduction of molecular oxygen. The oxygen incorporated need not be derived from O(2)
50N8WQ	0.199024	-2.32899	0.00906212	cation/H(+) antiporter 28-like	P:GO:1902600; F:GO:0015299; C:GO:0016020	P:proton transmembrane transport; F:solute:proton antiporter activity; C:membrane
V6JT5K	18.708	4.22558	0.000109096	isoliquiritigenin 2'-O-methyltransferase	P:GO:0032259; F:GO:0008171; F:GO:0008757; F:GO:0046983	P:methylation; F:O-methyltransferase activity; F:S-adenosylmethionine-dependent methyltransferase activity; F:protein dimerization activity	EC:2.1.1	Transferring one-carbon groups
8D8HC8	0.176646	-2.50107	0.00806273	CASP-like protein 2C1	C:GO:0005886	C:plasma membrane
A6P7Y5	4.23579	2.08263	0.018716	protein PIN-LIKES 3-like	P:GO:0009734; P:GO:0080162; C:GO:0016020	P:auxin-activated signaling pathway; P:endoplasmic reticulum to cytosol auxin transport; C:membrane
V9AGNQ	7.33278	2.87436	0.0437547	coenzyme Q-binding protein COQ10 homolog, mitochondrial	P:GO:0006744; P:GO:0045333; F:GO:0048039	P:ubiquinone biosynthetic process; P:cellular respiration; F:ubiquinone binding
YPK5FN	18.6986	4.22486	0.00151438	peptidyl-prolyl cis-trans isomerase CYP40-like	P:GO:0000413; P:GO:0006457; F:GO:0003755; C:GO:0016020	P:protein peptidyl-prolyl isomerization; P:protein folding; F:peptidyl-prolyl cis-trans isomerase activity; C:membrane	EC:5.2.1.8	Peptidylprolyl isomerase
J8Y94D	13.6917	3.77523	0.00182736	cytochrome P450 78A3-like	F:GO:0004497; F:GO:0005506; F:GO:0016705; F:GO:0020037; C:GO:0016020	F:monooxygenase activity; F:iron ion binding; F:oxidoreductase activity, acting on paired donors, with incorporation or reduction of molecular oxygen; F:heme binding; C:membrane	EC:1.14	Acting on paired donors, with incorporation or reduction of molecular oxygen. The oxygen incorporated need not be derived from O(2)
1SGL6Z	0.125723	-2.99168	0.00132712	abscisic acid 8'-hydroxylase 4	F:GO:0004497; F:GO:0005506; F:GO:0016705; F:GO:0020037; C:GO:0016020	F:monooxygenase activity; F:iron ion binding; F:oxidoreductase activity, acting on paired donors, with incorporation or reduction of molecular oxygen; F:heme binding; C:membrane	EC:1.14	Acting on paired donors, with incorporation or reduction of molecular oxygen. The oxygen incorporated need not be derived from O(2)
QSN6ZX	4.03217	2.01155	0.0237554	hypothetical protein Ahy_A04g018376	C:GO:0005886	C:plasma membrane
RQ1G66	0.223223	-2.16344	0.0270396	glyoxylate/succinic semialdehyde reductase 2, chloroplastic	F:GO:0008442; F:GO:0050661; F:GO:0051287	F:3-hydroxyisobutyrate dehydrogenase activity; F:NADP binding; F:NAD binding	EC:1.1.1.31	3-hydroxyisobutyrate dehydrogenase
CYMD29	0.00156149	-9.32286	4.16596e-12	DNA damage-repair/toleration protein DRT100-like
S447W1	82.4937	6.36621	0.0250089	isoflavone reductase homolog	P:GO:0009807; F:GO:0016491	P:lignan biosynthetic process; F:oxidoreductase activity	EC:1	Oxidoreductases
AF6LVX	0.0992918	-3.33218	0.000329258	fatty acyl-CoA reductase 3-like	P:GO:0006629; F:GO:0080019; F:GO:0102965; C:GO:0016020	P:lipid metabolic process; F:fatty-acyl-CoA reductase (alcohol-forming) activity; F:alcohol-forming fatty acyl-CoA reductase activity; C:membrane	EC:1.2.1.84	Alcohol-forming fatty acyl-CoA reductase
A0CASP	41.7052	5.38215	0.00492723	apoptosis-inducing factor homolog A-like	F:GO:0016491	F:oxidoreductase activity	EC:1	Oxidoreductases
S8NMKG	0.0385125	-4.69853	0.000470666	transcription factor MYB61-like
C0K8ID	12.1128	3.59846	0.000156999	uncharacterized protein C24B11.05
4I3R3X	8.19669	3.03504	0.00318073	uncharacterized protein LOC112707559	C:GO:0016020	C:membrane
96G9DX	6.98905	2.8051	0.00601228	cystinosin homolog	C:GO:0016020	C:membrane
828D94	0.222205	-2.17003	0.0165455	probable glutamate carboxypeptidase LAMP1 isoform X1	F:GO:0004180; C:GO:0016020	F:carboxypeptidase activity; C:membrane	EC:3.4	Acting on peptide bonds (peptidases)
AV4A1B	0.225309	-2.15002	0.0234428	7-methylxanthosine synthase 1-like	P:GO:0032259; F:GO:0008168; F:GO:0046872	P:methylation; F:methyltransferase activity; F:metal ion binding	EC:2.1.1	Transferring one-carbon groups
J17R0W	8.77314	3.13309	0.0308379	aldehyde dehydrogenase family 2 member C4	F:GO:0016620	F:oxidoreductase activity, acting on the aldehyde or oxo group of donors, NAD or NADP as acceptor	EC:1.2.1	Acting on the aldehyde or oxo group of donors
X4UCF1	4.51608	2.17507	0.0138278	uncharacterized protein LOC107612806
6413YV	175.162	7.45254	1.21348e-10	non-specific lipid-transfer protein 1-like	P:GO:0006869; F:GO:0008289	P:lipid transport; F:lipid binding
GCF5QH	0.173287	-2.52876	0.00660001	cytochrome P450 78A5-like	F:GO:0004497; F:GO:0005506; F:GO:0016705; F:GO:0020037; C:GO:0016020	F:monooxygenase activity; F:iron ion binding; F:oxidoreductase activity, acting on paired donors, with incorporation or reduction of molecular oxygen; F:heme binding; C:membrane	EC:1.14	Acting on paired donors, with incorporation or reduction of molecular oxygen. The oxygen incorporated need not be derived from O(2)
ZRKH1E	0.230694	-2.11595	0.0309551	protein LONGIFOLIA 2	P:GO:0051513	P:regulation of monopolar cell growth
WTM8K6	0.182451	-2.45442	0.0414115	BTB/POZ domain-containing protein At1g03010-like isoform X1	P:GO:0016567	P:protein ubiquitination
2XU89G	0.0797041	-3.6492	0.000133283	probable O-methyltransferase 3	P:GO:0032259; F:GO:0008171; F:GO:0008757; F:GO:0046983	P:methylation; F:O-methyltransferase activity; F:S-adenosylmethionine-dependent methyltransferase activity; F:protein dimerization activity	EC:2.1.1	Transferring one-carbon groups
3UY64B	9.57335	3.25902	0.0108323	regulator of G-protein signaling 1 isoform X1	C:GO:0016020	C:membrane
Q5X08K	0.0479266	-4.38303	0.00479681	kinesin-like protein KIN-7B	P:GO:0007018; F:GO:0003777; F:GO:0005524; F:GO:0008017; C:GO:0005874; C:GO:0016020	P:microtubule-based movement; F:microtubule motor activity; F:ATP binding; F:microtubule binding; C:microtubule; C:membrane
FHKG10	0.0502245	-4.31547	0.0305986	receptor-like protein kinase THESEUS 1	P:GO:0018108; F:GO:0004674; F:GO:0004714; F:GO:0005524; C:GO:0016020	P:peptidyl-tyrosine phosphorylation; F:protein serine/threonine kinase activity; F:transmembrane receptor protein tyrosine kinase activity; F:ATP binding; C:membrane	EC:2.7.10.1	Receptor protein-tyrosine kinase
219RE1	0.0644842	-3.95491	0.00421796	cyclin-D4-1-like isoform X2	P:GO:0007049; P:GO:0051301	P:cell cycle; P:cell division
DQYB4L	0.00572873	-7.44757	0.000332733	uncharacterized protein LOC112802450	C:GO:0016020	C:membrane
2IUT9R	0.198884	-2.33	0.0166524	tryptophan aminotransferase-related protein 2 isoform X2	F:GO:0008483; F:GO:0016846; C:GO:0016020	F:transaminase activity; F:carbon-sulfur lyase activity; C:membrane	EC:2.6.1; EC:4.4	Transferring nitrogenous groups; Carbon-sulfur lyases
WD2ETH	0.00465278	-7.74769	1.3828e-06	MLP-like protein 423	P:GO:0006952; P:GO:0009738; P:GO:0043086; P:GO:0090305; F:GO:0004518; F:GO:0004864; F:GO:0010427; F:GO:0038023; C:GO:0005829	P:defense response; P:abscisic acid-activated signaling pathway; P:negative regulation of catalytic activity; P:nucleic acid phosphodiester bond hydrolysis; F:nuclease activity; F:protein phosphatase inhibitor activity; F:abscisic acid binding; F:signaling receptor activity; C:cytosol	EC:3.1	Acting on ester bonds
G80ETX	5.32073	2.41163	0.00693144	protein DETOXIFICATION 27-like isoform X1	P:GO:1990961; F:GO:0015297; F:GO:0042910; C:GO:0016020	P:xenobiotic detoxification by transmembrane export across the plasma membrane; F:antiporter activity; F:xenobiotic transmembrane transporter activity; C:membrane
69WEU8	0.237148	-2.07614	0.0229413	TMV resistance protein N-like
ND3SKJ	0.220725	-2.17968	0.0151104	palmitoyl-monogalactosyldiacylglycerol delta-7 desaturase, chloroplastic	P:GO:0006189; P:GO:0006633; P:GO:0055129; F:GO:0016717; C:GO:0016020	P:'de novo' IMP biosynthetic process; P:fatty acid biosynthetic process; P:L-proline biosynthetic process; F:oxidoreductase activity, acting on paired donors, with oxidation of a pair of donors resulting in the reduction of molecular oxygen to two molecules of water; C:membrane	EC:1.14.19	Acting on paired donors, with incorporation or reduction of molecular oxygen. The oxygen incorporated need not be derived from O(2)
RRZ6LI	138.101	7.10958	4.43654e-08	probable 1-deoxy-D-xylulose-5-phosphate synthase 2, chloroplastic	P:GO:0009228; P:GO:0016114; P:GO:0052865; F:GO:0008661	P:thiamine biosynthetic process; P:terpenoid biosynthetic process; P:1-deoxy-D-xylulose 5-phosphate biosynthetic process; F:1-deoxy-D-xylulose-5-phosphate synthase activity	EC:2.2.1.7	1-deoxy-D-xylulose-5-phosphate synthase
WWP4H1	4.80462	2.26442	0.0114769	phytosulfokines 3-like	P:GO:0007165; P:GO:0008283; P:GO:0030154; F:GO:0008083; C:GO:0005576	P:signal transduction; P:cell population proliferation; P:cell differentiation; F:growth factor activity; C:extracellular region
Y85K9F	165.675	7.37221	7.35646e-09	ADP-ribosylation factor-like protein 8b	P:GO:0015031; F:GO:0003924; F:GO:0005525	P:protein transport; F:GTPase activity; F:GTP binding	EC:3.6.1.15	Nucleoside-triphosphate phosphatase
P4NRG4	142.989	7.15976	2.95638e-06	TMV resistance protein N-like	P:GO:0006952; P:GO:0007165; F:GO:0043531	P:defense response; P:signal transduction; F:ADP binding
GMB1MS	0.178291	-2.4877	0.0190156	uncharacterized protein LOC112714582	P:GO:0006468; F:GO:0004672; F:GO:0005524	P:protein phosphorylation; F:protein kinase activity; F:ATP binding	EC:2.7.1	Transferring phosphorus-containing groups
YE14ID	0.234478	-2.09247	0.0434505	uncharacterized protein LOC107472908 isoform X2	P:GO:0071985	P:multivesicular body sorting pathway
WJ8WCF	22.0817	4.46478	0.000318707	CASP-like protein 1D2	C:GO:0016020	C:membrane
HQ66FD	5.03037	2.33066	0.025	purple acid phosphatase	P:GO:0006950; F:GO:0003993; F:GO:0046872	P:response to stress; F:acid phosphatase activity; F:metal ion binding	EC:3.1.3.2	Acid phosphatase
4QXM49	4.64846	2.21675	0.0172259	sodium/calcium exchanger NCL-like isoform X1	P:GO:0055085; F:GO:0005509; C:GO:0016020	P:transmembrane transport; F:calcium ion binding; C:membrane
030G1Q	0.166654	-2.58507	0.0256235	probable glycosyltransferase At3g42180	P:GO:0006486; F:GO:0016757; C:GO:0000139	P:protein glycosylation; F:glycosyltransferase activity; C:Golgi membrane	EC:2.4	Glycosyltransferases
SM84BW	0.0726017	-3.78385	0.0336572	probable inactive receptor kinase At5g10020 isoform X1	P:GO:0006468; F:GO:0004672; F:GO:0005524; C:GO:0016020	P:protein phosphorylation; F:protein kinase activity; F:ATP binding; C:membrane	EC:2.7.1	Transferring phosphorus-containing groups
79XMYU	7.04634	2.81687	0.0457678	O-fucosyltransferase 20-like	P:GO:0006004; F:GO:0016740; C:GO:0016020	P:fucose metabolic process; F:transferase activity; C:membrane	EC:2	Transferases
Q4N9S1	0.234985	-2.08936	0.0235586	putative pentatricopeptide repeat-containing protein At5g37570 isoform X1	P:GO:0009451; F:GO:0003723	P:RNA modification; F:RNA binding
6F9B47	0.104159	-3.26314	0.0478722	GDSL esterase/lipase At3g26430-like	F:GO:0016788	F:hydrolase activity, acting on ester bonds	EC:3.1	Acting on ester bonds
HDM8J3	0.117012	-3.09527	0.00327811	LOB domain-containing protein 41-like
BCI2ZL	10.7373	3.42456	0.00111753	oligopeptide transporter 4	P:GO:0015031; P:GO:0035672; F:GO:0035673; C:GO:0016020	P:protein transport; P:oligopeptide transmembrane transport; F:oligopeptide transmembrane transporter activity; C:membrane
5C91KI	13.2907	3.73234	0.00198544	uncharacterized protein LOC107465028	P:GO:0001510; P:GO:0006090; P:GO:0006396; P:GO:0015979; P:GO:0016310; F:GO:0003723; F:GO:0005524; F:GO:0008173; F:GO:0016301; F:GO:0046872; F:GO:0050242; C:GO:0005737; C:GO:0043231	P:RNA methylation; P:pyruvate metabolic process; P:RNA processing; P:photosynthesis; P:phosphorylation; F:RNA binding; F:ATP binding; F:RNA methyltransferase activity; F:kinase activity; F:metal ion binding; F:pyruvate, phosphate dikinase activity; C:cytoplasm; C:intracellular membrane-bounded organelle	EC:2.7.9.1; EC:2.1.1	Pyruvate, phosphate dikinase; Transferring one-carbon groups
ID57CI	289.186	8.17586	8.62398e-09	protein translocase subunit SecA, chloroplastic	P:GO:0006886; F:GO:0000166	P:intracellular protein transport; F:nucleotide binding
7UA4HL	4.30726	2.10677	0.0196591	cationic amino acid transporter 5	P:GO:0015813; P:GO:1903401; F:GO:0005313; F:GO:0015189; C:GO:0005886	P:L-glutamate transmembrane transport; P:L-lysine transmembrane transport; F:L-glutamate transmembrane transporter activity; F:L-lysine transmembrane transporter activity; C:plasma membrane
Z1CJI9	0.107835	-3.2131	0.00691579	inositol oxygenase 2-like	P:GO:0019310; P:GO:0019853; F:GO:0005506; F:GO:0050113; C:GO:0005737	P:inositol catabolic process; P:L-ascorbic acid biosynthetic process; F:iron ion binding; F:inositol oxygenase activity; C:cytoplasm	EC:1.13.99.1	Inositol oxygenase
R3D0LA	7.1404	2.83601	0.00218482	AP2/ERF and B3 domain-containing transcription factor RAV1	P:GO:0006355; F:GO:0003677; F:GO:0003700; C:GO:0005634	P:regulation of DNA-templated transcription; F:DNA binding; F:DNA-binding transcription factor activity; C:nucleus
4SLH2G	0.0346388	-4.85147	6.48112e-06	probable receptor-like protein kinase At5g18500	P:GO:0006468; F:GO:0004672; F:GO:0005524	P:protein phosphorylation; F:protein kinase activity; F:ATP binding	EC:2.7.1	Transferring phosphorus-containing groups
XLF91B	0.106694	-3.22845	0.0273355	uncharacterized protein LOC112798616	P:GO:0006950; P:GO:1901700	P:response to stress; P:response to oxygen-containing compound
VCGU4G	5.15702	2.36654	0.0165365	probable WRKY transcription factor 4	P:GO:0006355; F:GO:0003700; F:GO:0043565; C:GO:0005634	P:regulation of DNA-templated transcription; F:DNA-binding transcription factor activity; F:sequence-specific DNA binding; C:nucleus
2D211K	0.225891	-2.1463	0.0420422	BTB/POZ domain-containing protein NPY4	P:GO:0016567	P:protein ubiquitination
Q9SDJ5	0.0245939	-5.34555	2.83e-07	MLP-like protein 43	P:GO:0006952	P:defense response
GAXP8C	0.0621422	-4.00828	0.0164473	uncharacterized protein LOC107645009	F:GO:0005488	F:binding
0E1AJJ	0.123712	-3.01494	0.0173436	nudix hydrolase 2-like isoform X1	F:GO:0016787; F:GO:0046872; C:GO:0016020	F:hydrolase activity; F:metal ion binding; C:membrane	EC:3	Hydrolases
IA9U5E	0.0700927	-3.83459	0.000271421	probable glycerol-3-phosphate acyltransferase 8	F:GO:0016746; C:GO:0016020	F:acyltransferase activity; C:membrane	EC:2.3	Acyltransferases
P7T279	0.104555	-3.25767	0.000803339	hypothetical protein Ahy_B04g069409
LDJ6K5	6.15953	2.62282	0.0110056	Thiol:disulfide interchange protein txlA like	P:GO:0045454; C:GO:0009507	P:cell redox homeostasis; C:chloroplast
46R0UG	0.187874	-2.41216	0.0354192	hypothetical protein Ahy_A08g037717 isoform C
NU762S	41.9598	5.39093	3.09e-07	pentatricopeptide repeat-containing protein At3g29230-like
NH5Z51	0.0367689	-4.76537	8.59026e-05	general transcription factor IIE subunit 1 isoform X3	P:GO:0006367	P:transcription initiation at RNA polymerase II promoter
QVC0B1	5.19405	2.37686	0.0393122	probable WRKY transcription factor 11	P:GO:0006355; F:GO:0003700; F:GO:0005516; F:GO:0043565; C:GO:0005634	P:regulation of DNA-templated transcription; F:DNA-binding transcription factor activity; F:calmodulin binding; F:sequence-specific DNA binding; C:nucleus
DF20BV	18.4274	4.20378	6.56082e-05	probable glutathione S-transferase	P:GO:0006749; P:GO:0042221; F:GO:0004364	P:glutathione metabolic process; P:response to chemical; F:glutathione transferase activity	EC:2.5.1.18	Glutathione transferase
485YT8	0.019926	-5.6492	6.91718e-06	hypothetical protein Ahy_B07g086256	P:GO:0006508; F:GO:0008234	P:proteolysis; F:cysteine-type peptidase activity
CMI41D	6.45674	2.69081	0.00472668	putative serine/threonine-protein kinase isoform X2	P:GO:0006468; F:GO:0004674; F:GO:0005524	P:protein phosphorylation; F:protein serine/threonine kinase activity; F:ATP binding	EC:2.7.1	Transferring phosphorus-containing groups
GG2XE6	0.248748	-2.00725	0.0296807	uncharacterized protein LOC107472925	C:GO:0016020	C:membrane
EU46CC	0.23073	-2.11573	0.034125	rho GTPase-activating protein 2	P:GO:0007165; P:GO:0050790; F:GO:0005096	P:signal transduction; P:regulation of catalytic activity; F:GTPase activator activity
N8RR3Y	0.0138429	-6.17471	3.77393e-08	trihelix transcription factor GT-2-like
6CD4KH	18.1683	4.18335	0.000278757	sugar transport protein 5-like	P:GO:0015749; F:GO:0015145; F:GO:0015293; C:GO:0016020	P:monosaccharide transmembrane transport; F:monosaccharide transmembrane transporter activity; F:symporter activity; C:membrane
AY33HF	0.00925855	-6.755	3.66258e-05	homocysteine S-methyltransferase 4-like	P:GO:0009086; P:GO:0032259; F:GO:0008168; F:GO:0008270	P:methionine biosynthetic process; P:methylation; F:methyltransferase activity; F:zinc ion binding	EC:2.1.1	Transferring one-carbon groups
LUT726	0.00181864	-9.10292	5.31687e-12	subtilisin-like protease SBT1.9	P:GO:0006508; F:GO:0004252	P:proteolysis; F:serine-type endopeptidase activity	EC:3.4.21	Acting on peptide bonds (peptidases)
XFIF97	0.0117012	-6.4172	2.3155e-07	uncharacterized protein LOC112784362
ZLW3JE	6.41618	2.68171	0.0354722	ATPase family AAA domain-containing protein 3-B-like	P:GO:0007005; F:GO:0005524; F:GO:0016887; C:GO:0005739	P:mitochondrion organization; F:ATP binding; F:ATP hydrolysis activity; C:mitochondrion	EC:3.6.1.15	Nucleoside-triphosphate phosphatase
WSM8QM	0.0593747	-4.07401	0.0013023	transcription factor MYB61-like	P:GO:0010119	P:regulation of stomatal movement
1I8IFE	0.0626636	-3.99623	2.21386e-05	alcohol-forming fatty acyl-CoA reductase isoform X2	F:GO:0016620	F:oxidoreductase activity, acting on the aldehyde or oxo group of donors, NAD or NADP as acceptor	EC:1.2.1	Acting on the aldehyde or oxo group of donors
DJ21JL	0.155796	-2.68227	0.00668741	TORTIFOLIA1-like protein 3	F:GO:0008017; C:GO:0005874	F:microtubule binding; C:microtubule
NBP004	8.82676	3.14188	0.000767388	uncharacterized protein LOC107488657
GU7MJ6	0.196589	-2.34674	0.00920198	palmitoyl-monogalactosyldiacylglycerol delta-7 desaturase, chloroplastic-like	P:GO:0000162; P:GO:0006189; P:GO:0006633; F:GO:0016717; C:GO:0016020	P:tryptophan biosynthetic process; P:'de novo' IMP biosynthetic process; P:fatty acid biosynthetic process; F:oxidoreductase activity, acting on paired donors, with oxidation of a pair of donors resulting in the reduction of molecular oxygen to two molecules of water; C:membrane	EC:1.14.19	Acting on paired donors, with incorporation or reduction of molecular oxygen. The oxygen incorporated need not be derived from O(2)
IMTY2Q	0.0064701	-7.272	1.19357e-06	hypothetical protein glysoja_046946
M7F8U1	0.0123033	-6.34481	0.00111654	uncharacterized protein LOC107622165	C:GO:0016020	C:membrane
UPN45K	0.154029	-2.69873	0.00953623	primary amine oxidase-like	P:GO:0009308; F:GO:0005507; F:GO:0048038; F:GO:0052593; F:GO:0052594; F:GO:0052596	P:amine metabolic process; F:copper ion binding; F:quinone binding; F:tryptamine:oxygen oxidoreductase (deaminating) activity; F:aminoacetone:oxygen oxidoreductase(deaminating) activity; F:phenethylamine:oxygen oxidoreductase (deaminating) activity	EC:1.4.3.21	Primary-amine oxidase
CIB6XC	62.5195	5.96624	3.2618e-08	leucine-rich repeat receptor-like serine/threonine/tyrosine-protein kinase SOBIR1	P:GO:0006468; F:GO:0004672; F:GO:0005524; C:GO:0016020	P:protein phosphorylation; F:protein kinase activity; F:ATP binding; C:membrane	EC:2.7.1	Transferring phosphorus-containing groups
Y4YAWM	0.107463	-3.21809	0.0497375	aspartic proteinase PCS1-like	P:GO:0006508; F:GO:0004190; C:GO:0005576	P:proteolysis; F:aspartic-type endopeptidase activity; C:extracellular region	EC:3.4.23	Acting on peptide bonds (peptidases)
1N2067	4.58298	2.19629	0.0262908	dynamin-related protein 1E	F:GO:0003924; F:GO:0005525; C:GO:0005737; C:GO:0043229	F:GTPase activity; F:GTP binding; C:cytoplasm; C:intracellular organelle	EC:3.6.1.15	Nucleoside-triphosphate phosphatase
HURS1T	4.41112	2.14115	0.036862	calmodulin binding protein PICBP-like	F:GO:0005516	F:calmodulin binding
7E661K	4.07342	2.02624	0.0197304	LRR receptor-like serine/threonine-protein kinase GSO1	C:GO:0016020	C:membrane
KZ0R87	0.0170794	-5.8716	0.000483626	mediator of RNA polymerase II transcription subunit 33A-like isoform X1	P:GO:2000762; C:GO:0016020; C:GO:0016592	P:regulation of phenylpropanoid metabolic process; C:membrane; C:mediator complex
WNQ9XL	0.0846656	-3.56208	0.000931903	uncharacterized protein LOC107619537
EKFN80	0.0363009	-4.78385	0.000566913	probable beta-D-xylosidase 5	P:GO:0045493; F:GO:0009044; C:GO:0005576	P:xylan catabolic process; F:xylan 1,4-beta-xylosidase activity; C:extracellular region	EC:3.2.1.37	Xylan 1,4-beta-xylosidase
RJG5DC	0.201204	-2.31327	0.0322368	heavy metal-associated isoprenylated plant protein 7-like	F:GO:0046872	F:metal ion binding
KN44Z3	4.75485	2.2494	0.0438631	NAP1-related protein 2	P:GO:0000724; P:GO:0006334; F:GO:0042393; C:GO:0005634	P:double-strand break repair via homologous recombination; P:nucleosome assembly; F:histone binding; C:nucleus
I8KQ46	6.72171	2.74883	0.010962	zinc finger protein VAR3, chloroplastic	F:GO:0003729; F:GO:0046872; C:GO:0005737	F:mRNA binding; F:metal ion binding; C:cytoplasm
9HBV2U	0.0441536	-4.50132	5.232e-06	galactinol synthase 1-like	F:GO:0016757	F:glycosyltransferase activity	EC:2.4	Glycosyltransferases
0GIF91	0.249018	-2.00568	0.0277685	CLAVATA3/ESR (CLE)-related protein 26	P:GO:0045168; C:GO:0016020	P:cell-cell signaling involved in cell fate commitment; C:membrane
S3EA7B	17.4897	4.12843	2.14191e-05	heavy metal-associated isoprenylated plant protein 39	F:GO:0046872	F:metal ion binding
I97S71	4.79355	2.2611	0.0121505	putative UDP-glucose flavonoid 3-O-glucosyltransferase 3	F:GO:0008194; C:GO:0016020	F:UDP-glycosyltransferase activity; C:membrane	EC:2.4	Glycosyltransferases
GDD9UC	5.52041	2.46478	0.0484237	probable LRR receptor-like serine/threonine-protein kinase At1g06840 isoform X1	P:GO:0006468; F:GO:0004672; F:GO:0005524; C:GO:0016020	P:protein phosphorylation; F:protein kinase activity; F:ATP binding; C:membrane	EC:2.7.1	Transferring phosphorus-containing groups
FEJ64N	179.195	7.48538	4.86e-07	origin of replication complex subunit 5-like isoform X1	P:GO:0006260; F:GO:0004190; C:GO:0000808; C:GO:0005634; C:GO:0016020	P:DNA replication; F:aspartic-type endopeptidase activity; C:origin recognition complex; C:nucleus; C:membrane	EC:3.4.23	Acting on peptide bonds (peptidases)
24YPNN	0.186426	-2.42332	0.0447006	probable pinoresinol-lariciresinol reductase 3 isoform X1	P:GO:0009807; F:GO:0016491	P:lignan biosynthetic process; F:oxidoreductase activity	EC:1	Oxidoreductases
7NTE19	110.45	6.78725	4.30654e-10	EG45-like domain containing protein	P:GO:0009627; C:GO:0048046	P:systemic acquired resistance; C:apoplast
WRX76U	8.60533	3.10523	0.000674609	protein DA1-related 1-like isoform X2	F:GO:0046872	F:metal ion binding
EZ7NE2	8.22318	3.0397	0.000863007	heavy metal-associated isoprenylated plant protein 39-like	F:GO:0046872	F:metal ion binding
A31U7C	0.101359	-3.30246	0.00030147	aldehyde dehydrogenase family 3 member F1-like isoform X2	P:GO:0006081; F:GO:0016620	P:cellular aldehyde metabolic process; F:oxidoreductase activity, acting on the aldehyde or oxo group of donors, NAD or NADP as acceptor	EC:1.2.1	Acting on the aldehyde or oxo group of donors
Y56548	0.00453761	-7.78385	1.96858e-08	putative disease resistance protein RGA4 isoform X2	P:GO:0006952; P:GO:0051707; F:GO:0043531	P:defense response; P:response to other organism; F:ADP binding
4N1DCM	0.144184	-2.79402	0.0445758	soyasaponin III rhamnosyltransferase-like	P:GO:0006979; P:GO:0042744; P:GO:0098869; F:GO:0008194; F:GO:0020037; F:GO:0046872; F:GO:0140825	P:response to oxidative stress; P:hydrogen peroxide catabolic process; P:cellular oxidant detoxification; F:UDP-glycosyltransferase activity; F:heme binding; F:metal ion binding; F:lactoperoxidase activity	EC:2.4; EC:1.11.1.7	Glycosyltransferases; Peroxidase
SQ6FML	0.0957335	-3.38483	0.00239722	ABC transporter C family member 4-like isoform X2	F:GO:0005524	F:ATP binding
4UPT2U	0.0654712	-3.933	0.0233549	methylsterol monooxygenase 2-2 isoform X2	P:GO:0008610; F:GO:0004497; F:GO:0005506; C:GO:0016020	P:lipid biosynthetic process; F:monooxygenase activity; F:iron ion binding; C:membrane	EC:1	Oxidoreductases
F45QZ4	0.242536	-2.04373	0.0378946	acetate/butyrate--CoA ligase AAE7, peroxisomal	F:GO:0016874	F:ligase activity	EC:6	Ligases
FQ6BF2	0.151893	-2.71887	0.010419	suppressor of disruption of TFIIS
UUZ1A7	0.109539	-3.19048	0.000512347	granule-bound starch synthase 2, chloroplastic/amyloplastic	P:GO:0019252; F:GO:0004373; C:GO:0009501; C:GO:0009507	P:starch biosynthetic process; F:glycogen (starch) synthase activity; C:amyloplast; C:chloroplast	EC:2.4.1.11	Glycogen(starch) synthase
L9NF1I	17.3147	4.11393	2.49604e-05	cationic amino acid transporter 5-like	P:GO:0055085; F:GO:0022857; C:GO:0016020	P:transmembrane transport; F:transmembrane transporter activity; C:membrane
YRJ0LE	17.4649	4.12639	1.44541e-05	protein NRT1/ PTR FAMILY 7.3-like	P:GO:0055085; F:GO:0022857; C:GO:0016020	P:transmembrane transport; F:transmembrane transporter activity; C:membrane
B6DVG0	0.0291358	-5.10106	3.23939e-07	11-beta-hydroxysteroid dehydrogenase 1B	F:GO:0016491; C:GO:0016020	F:oxidoreductase activity; C:membrane	EC:1	Oxidoreductases
PJ98Y2	0.217932	-2.19805	0.0363496	cytochrome P450 CYP72A219	F:GO:0004497; F:GO:0005506; F:GO:0016705; F:GO:0020037; C:GO:0016020	F:monooxygenase activity; F:iron ion binding; F:oxidoreductase activity, acting on paired donors, with incorporation or reduction of molecular oxygen; F:heme binding; C:membrane	EC:1.14	Acting on paired donors, with incorporation or reduction of molecular oxygen. The oxygen incorporated need not be derived from O(2)
T4K4IG	4.49132	2.16714	0.0277881	zinc finger protein VAR3, chloroplastic	F:GO:0046872	F:metal ion binding
TD0XCK	0.0277757	-5.17003	0.028422	probable inactive receptor kinase At5g58300 isoform X1	P:GO:0006468; F:GO:0004672; F:GO:0005524; C:GO:0016020	P:protein phosphorylation; F:protein kinase activity; F:ATP binding; C:membrane	EC:2.7.1	Transferring phosphorus-containing groups
UN6GTT	103.423	6.69241	1.00673e-08	probable 1-deoxy-D-xylulose-5-phosphate synthase 2, chloroplastic	P:GO:0009228; P:GO:0016114; P:GO:0052865; F:GO:0008661	P:thiamine biosynthetic process; P:terpenoid biosynthetic process; P:1-deoxy-D-xylulose 5-phosphate biosynthetic process; F:1-deoxy-D-xylulose-5-phosphate synthase activity	EC:2.2.1.7	1-deoxy-D-xylulose-5-phosphate synthase
3Z9A6G	0.0554221	-4.17339	0.00214839	CRIB domain-containing protein RIC10	C:GO:0016020	C:membrane
8DR635	0.209156	-2.25735	0.0392568	primary amine oxidase	P:GO:0009308; F:GO:0005507; F:GO:0048038; F:GO:0052593; F:GO:0052594; F:GO:0052596	P:amine metabolic process; F:copper ion binding; F:quinone binding; F:tryptamine:oxygen oxidoreductase (deaminating) activity; F:aminoacetone:oxygen oxidoreductase(deaminating) activity; F:phenethylamine:oxygen oxidoreductase (deaminating) activity	EC:1.4.3.21	Primary-amine oxidase
1WY37S	161.059	7.33145	5.21352e-11	2-hydroxyisoflavanone synthase-like	F:GO:0004497; F:GO:0005506; F:GO:0016705; F:GO:0020037	F:monooxygenase activity; F:iron ion binding; F:oxidoreductase activity, acting on paired donors, with incorporation or reduction of molecular oxygen; F:heme binding	EC:1.14	Acting on paired donors, with incorporation or reduction of molecular oxygen. The oxygen incorporated need not be derived from O(2)
71XUKN	0.190958	-2.38868	0.0140368	rho GTPase-activating protein 2	P:GO:0007165; P:GO:0050790; F:GO:0005096	P:signal transduction; P:regulation of catalytic activity; F:GTPase activator activity
M36XJL	25.3897	4.66617	0.000865982	cytochrome P450 CYP736A12-like	F:GO:0004497; F:GO:0005506; F:GO:0016705; F:GO:0020037	F:monooxygenase activity; F:iron ion binding; F:oxidoreductase activity, acting on paired donors, with incorporation or reduction of molecular oxygen; F:heme binding	EC:1.14	Acting on paired donors, with incorporation or reduction of molecular oxygen. The oxygen incorporated need not be derived from O(2)
GR2U56	0.0148557	-6.07284	1.77512e-06	MLP-like protein 423	P:GO:0006952; P:GO:0009738; P:GO:0043086; P:GO:0090305; F:GO:0004518; F:GO:0004864; F:GO:0010427; F:GO:0038023; C:GO:0005829	P:defense response; P:abscisic acid-activated signaling pathway; P:negative regulation of catalytic activity; P:nucleic acid phosphodiester bond hydrolysis; F:nuclease activity; F:protein phosphatase inhibitor activity; F:abscisic acid binding; F:signaling receptor activity; C:cytosol	EC:3.1	Acting on ester bonds
W43CKL	7.01509	2.81046	0.00185937	4-coumarate--CoA ligase-like 7	F:GO:0016874; C:GO:0016020	F:ligase activity; C:membrane	EC:6	Ligases
5DZ9UG	19.2568	4.2673	6.88613e-06	hypothetical protein Ahy_A10g051280	C:GO:0016020	C:membrane
5609Z6	0.146891	-2.76719	0.0422838	uncharacterized protein LOC112726852 isoform X1	F:GO:0043531	F:ADP binding
E4S27Z	0.103766	-3.2686	0.0347772	non-specific phospholipase C6	P:GO:0009395; F:GO:0034480	P:phospholipid catabolic process; F:phosphatidylcholine phospholipase C activity	EC:3.1.4.3	Phospholipase C
R0QV5H	0.022356	-5.48319	0.00715975	protein trichome birefringence-like 33	F:GO:0016413	F:O-acetyltransferase activity	EC:2.3.1	Acyltransferases
DFNV57	0.044712	-4.48319	0.0326558	heparanase-like protein 3 isoform X1	F:GO:0016798; C:GO:0016020	F:hydrolase activity, acting on glycosyl bonds; C:membrane	EC:3.2	Glycosylases
SBZM2C	14.731	3.88079	0.0126864	endochitinase-like isoform X1	P:GO:0000272; P:GO:0006032; P:GO:0006952; P:GO:0016998; F:GO:0004568; F:GO:0008061	P:polysaccharide catabolic process; P:chitin catabolic process; P:defense response; P:cell wall macromolecule catabolic process; F:chitinase activity; F:chitin binding	EC:3.2.1.14	Chitinase
FC7X90	0.0585062	-4.09527	0.0187631	pectin acetylesterase 10 isoform X1	P:GO:0071555; F:GO:0016787; C:GO:0005576	P:cell wall organization; F:hydrolase activity; C:extracellular region	EC:3	Hydrolases
QC3XVA	11.3412	3.5035	0.000651635	oligopeptide transporter 4	P:GO:0015031; P:GO:0035672; F:GO:0035673; C:GO:0016020	P:protein transport; P:oligopeptide transmembrane transport; F:oligopeptide transmembrane transporter activity; C:membrane
HPVM6W	0.0828411	-3.59351	0.00019355	transcription factor bHLH63-like	P:GO:0006355; F:GO:0046983; C:GO:0005634	P:regulation of DNA-templated transcription; F:protein dimerization activity; C:nucleus
IF3X13	12.9685	3.69694	0.000119404	7-deoxyloganetin glucosyltransferase-like	F:GO:0008194; F:GO:0018580	F:UDP-glycosyltransferase activity; F:nitronate monooxygenase activity	EC:2.4; EC:1.13.12.16	Glycosyltransferases; Nitronate monooxygenase
XEKS1W	0.0034918	-8.16181	6.06412e-09	trafficking protein particle complex subunit 6B	P:GO:0006888; P:GO:0043087; P:GO:0048868; C:GO:0005801; C:GO:0005802; C:GO:1990071	P:endoplasmic reticulum to Golgi vesicle-mediated transport; P:regulation of GTPase activity; P:pollen tube development; C:cis-Golgi network; C:trans-Golgi network; C:TRAPPII protein complex
NC6GJT	4.2739	2.09555	0.0438014	L-Ala-D/L-amino acid epimerase-like	F:GO:0016855; F:GO:0046872	F:racemase and epimerase activity, acting on amino acids and derivatives; F:metal ion binding	EC:5.1.1	Racemases and epimerases
4J2USK	12.1028	3.59727	0.00108691	methylesterase 3-like isoform X1
6AY1PL	0.101555	-3.29967	0.00275938	hypothetical protein GLYMA_13G012400
XP1L1V	9.4715	3.24359	0.0112107	hydroxyisourate hydrolase	P:GO:0005975; F:GO:0004553; C:GO:0016020	P:carbohydrate metabolic process; F:hydrolase activity, hydrolyzing O-glycosyl compounds; C:membrane	EC:3.2.1	Glycosylases
TXAW3L	0.146935	-2.76675	0.00798474	DNA topoisomerase 2-binding protein 1-like isoform X1
HA8IQE	4.57458	2.19364	0.0274899	purple acid phosphatase	P:GO:0006950; F:GO:0003993; F:GO:0046872	P:response to stress; F:acid phosphatase activity; F:metal ion binding	EC:3.1.3.2	Acid phosphatase
MHQ5U3	0.0632136	-3.98362	0.044679	transcription factor RF2b-like	P:GO:0006355; F:GO:0003700; C:GO:0005634	P:regulation of DNA-templated transcription; F:DNA-binding transcription factor activity; C:nucleus
PV2HG6	36.2547	5.1801	1.9656e-07	uncharacterized protein LOC112744724
NSG19L	5.53777	2.46931	0.0318362	cytochrome P450 78A5	F:GO:0004497; F:GO:0005506; F:GO:0016705; F:GO:0020037; C:GO:0016020	F:monooxygenase activity; F:iron ion binding; F:oxidoreductase activity, acting on paired donors, with incorporation or reduction of molecular oxygen; F:heme binding; C:membrane	EC:1.14	Acting on paired donors, with incorporation or reduction of molecular oxygen. The oxygen incorporated need not be derived from O(2)
QAT9PU	0.0285322	-5.13127	0.000806689	hypothetical protein GLYMA_13G021700, partial
8X0KIE	5.01432	2.32606	0.0281485	probable glucan 1,3-beta-glucosidase A	P:GO:0007015; P:GO:0071704; F:GO:0016985; F:GO:0051015; C:GO:0005576	P:actin filament organization; P:organic substance metabolic process; F:mannan endo-1,4-beta-mannosidase activity; F:actin filament binding; C:extracellular region	EC:3.2.1.25; EC:3.2.1.78	Beta-mannosidase; Mannan endo-1,4-beta-mannosidase
N21GUB	0.0916597	-3.44757	0.000181343	protein PYRICULARIA ORYZAE RESISTANCE 21-like	P:GO:1900150; F:GO:0046872	P:regulation of defense response to fungus; F:metal ion binding
VD3B34	0.0183932	-5.76468	4.85464e-08	hypothetical protein Ahy_A02g010084	P:GO:0010951; F:GO:0004869	P:negative regulation of endopeptidase activity; F:cysteine-type endopeptidase inhibitor activity
J5GSJM	37.7714	5.23922	1.25565e-07	cytochrome P450 87A3-like	F:GO:0004497; F:GO:0005506; F:GO:0016705; F:GO:0020037; C:GO:0016020	F:monooxygenase activity; F:iron ion binding; F:oxidoreductase activity, acting on paired donors, with incorporation or reduction of molecular oxygen; F:heme binding; C:membrane	EC:1.14	Acting on paired donors, with incorporation or reduction of molecular oxygen. The oxygen incorporated need not be derived from O(2)
7DDS65	0.0327356	-4.933	0.0294148	uncharacterized protein LOC112734231	C:GO:0016020	C:membrane
XNP3RF	41.1362	5.36234	7.95657e-08	F-box protein PP2-B15-like
BX7IVG	14.0927	3.81687	0.000465355	G-type lectin S-receptor-like serine/threonine-protein kinase At4g27290 isoform X2	P:GO:0006468; P:GO:0048544; F:GO:0004672; F:GO:0005524; C:GO:0016020	P:protein phosphorylation; P:recognition of pollen; F:protein kinase activity; F:ATP binding; C:membrane	EC:2.7.1	Transferring phosphorus-containing groups
LXS6II	0.114575	-3.12564	0.00739435	protein ENHANCED DISEASE RESISTANCE 2 isoform X1	F:GO:0008289; C:GO:0005783	F:lipid binding; C:endoplasmic reticulum
62570H	8.0731	3.01312	0.027053	uncharacterized protein LOC107638253 isoform X1
31L8TN	0.0358228	-4.80298	1.29789e-06	rab9 effector protein with kelch motifs-like
XK9GFX	0.0962427	-3.37718	0.00294408	hypothetical protein F511_39579	C:GO:0016020	C:membrane
FU37Q3	5.58828	2.48241	0.0107773	protein NRT1/ PTR FAMILY 2.13	P:GO:0055085; F:GO:0022857; C:GO:0016020	P:transmembrane transport; F:transmembrane transporter activity; C:membrane
N15JJB	0.00163532	-9.25621	1.50364e-12	probable 2-carboxy-D-arabinitol-1-phosphatase	F:GO:0003824	F:catalytic activity
E8KE86	0.0971229	-3.36405	0.0139935	uncharacterized protein LOC107644477
L1ER2L	0.183855	-2.44336	0.00463717	dnaJ homolog subfamily B member 7 isoform X2
VB8JJE	4.21797	2.07655	0.0330933	probable acyl-activating enzyme 18, peroxisomal isoform X1	C:GO:0016020	C:membrane
GHI7N6	5.04128	2.33379	0.0131851	probable acyl-activating enzyme 18, peroxisomal isoform X1	C:GO:0016020	C:membrane
0RIH3A	5.99867	2.58464	0.00436788	sulfate transporter 1.3-like	P:GO:1902358; F:GO:0008271; C:GO:0016020	P:sulfate transmembrane transport; F:secondary active sulfate transmembrane transporter activity; C:membrane
D1W91V	49.0379	5.61583	0.00145655	alpha-xylosidase 1-like	P:GO:0005975; F:GO:0004553; F:GO:0030246	P:carbohydrate metabolic process; F:hydrolase activity, hydrolyzing O-glycosyl compounds; F:carbohydrate binding	EC:3.2.1	Glycosylases
SY37LP	0.192028	-2.38061	0.00650281	MLO-like protein 4	P:GO:0006952; P:GO:0009607; F:GO:0005516; C:GO:0016020	P:defense response; P:response to biotic stimulus; F:calmodulin binding; C:membrane
BJVD1V	0.120605	-3.05164	0.0265601	probable LRR receptor-like serine/threonine-protein kinase At1g63430 isoform X1	P:GO:0006468; F:GO:0004672; F:GO:0005524; C:GO:0016020	P:protein phosphorylation; F:protein kinase activity; F:ATP binding; C:membrane	EC:2.7.1	Transferring phosphorus-containing groups
JR430F	4.01129	2.00407	0.0319518	uncharacterized protein LOC112716047 isoform X1
96F7ZV	0.0456225	-4.45411	2.71238e-05	galactinol synthase 1	F:GO:0016757	F:glycosyltransferase activity	EC:2.4	Glycosyltransferases
M06WYC	0.0310711	-5.00828	0.00136358	protein trichome birefringence-like 33	F:GO:0016413	F:O-acetyltransferase activity	EC:2.3.1	Acyltransferases
ZIW1BH	0.0407376	-4.61749	0.0173462	pectin acetylesterase 10 isoform X1	P:GO:0071555; F:GO:0016787; C:GO:0005576	P:cell wall organization; F:hydrolase activity; C:extracellular region	EC:3	Hydrolases
75SBZZ	8.93682	3.15976	0.00168292	uncharacterized protein LOC107630393	C:GO:0016020	C:membrane
T13XGJ	0.24052	-2.05577	0.0189642	TMV resistance protein N-like
5FCQ1J	0.0271584	-5.20246	0.00167272	uncharacterized protein LOC107613636
CI0Z11	0.0954079	-3.38975	0.00450508	GDSL esterase/lipase At4g10955-like	P:GO:0006629; F:GO:0003924; F:GO:0005525; C:GO:0005737; C:GO:0043229	P:lipid metabolic process; F:GTPase activity; F:GTP binding; C:cytoplasm; C:intracellular organelle	EC:3.6.1.15	Nucleoside-triphosphate phosphatase
H6K0T5	30.2701	4.91982	2.71738e-06	isoliquiritigenin 2'-O-methyltransferase	P:GO:0032259; F:GO:0008171; F:GO:0008757; F:GO:0046983	P:methylation; F:O-methyltransferase activity; F:S-adenosylmethionine-dependent methyltransferase activity; F:protein dimerization activity	EC:2.1.1	Transferring one-carbon groups
FW0N61	5.48854	2.45642	0.0081407	U-box domain-containing protein 43	P:GO:0007166; P:GO:0016567; F:GO:0004842	P:cell surface receptor signaling pathway; P:protein ubiquitination; F:ubiquitin-protein transferase activity	EC:2	Transferases
7E4BRJ	6.52401	2.70576	0.0309151	probable WRKY transcription factor 65 isoform X2	P:GO:0006355; F:GO:0003700; F:GO:0043565; C:GO:0005634	P:regulation of DNA-templated transcription; F:DNA-binding transcription factor activity; F:sequence-specific DNA binding; C:nucleus
N9YH96	0.00454323	-7.78207	1.40019e-11	receptor-like cytosolic serine/threonine-protein kinase RBK2 isoform X2	P:GO:0006468; F:GO:0004674; F:GO:0005524	P:protein phosphorylation; F:protein serine/threonine kinase activity; F:ATP binding	EC:2.7.1	Transferring phosphorus-containing groups
H6FGN8	159.488	7.3173	9.536e-06	uncharacterized protein LOC112797133
MZEW0G	0.0755956	-3.72555	0.0157218	protein ABIL2 isoform X2	C:GO:0110165	C:cellular anatomical entity
EGRI7M	0.207795	-2.26677	0.00852884	aldehyde dehydrogenase family 3 member F1-like	P:GO:0006081; F:GO:0016620	P:cellular aldehyde metabolic process; F:oxidoreductase activity, acting on the aldehyde or oxo group of donors, NAD or NADP as acceptor	EC:1.2.1	Acting on the aldehyde or oxo group of donors
6R2Q8J	0.229149	-2.12564	0.0155736	chlorophyll a-b binding protein CP26, chloroplastic-like	P:GO:0009765; F:GO:0016168; C:GO:0009522; C:GO:0009523; C:GO:0009535	P:photosynthesis, light harvesting; F:chlorophyll binding; C:photosystem I; C:photosystem II; C:chloroplast thylakoid membrane
B4LZ3P	0.0125133	-6.3204	7.93666e-06	uncharacterized protein LOC107613636
L8L2Y0	0.0890713	-3.4889	0.000143834	omega-hydroxypalmitate O-feruloyl transferase	F:GO:0016747	F:acyltransferase activity, transferring groups other than amino-acyl groups	EC:2.3.1	Acyltransferases
V6E2D3	4.74052	2.24505	0.0113221	serine carboxypeptidase-like 13 isoform X1	P:GO:0006508; F:GO:0004185	P:proteolysis; F:serine-type carboxypeptidase activity	EC:3.4.16	Acting on peptide bonds (peptidases)
E295CW	0.162517	-2.62134	0.0105805	non-specific lipid transfer protein GPI-anchored 2	C:GO:0005886	C:plasma membrane
FB3681	22.6476	4.50129	5.05795e-05	class-10 pathogenesis-related protein 1-like	P:GO:0006952; P:GO:0009738; P:GO:0043086; P:GO:0080163; F:GO:0004864; F:GO:0010427; F:GO:0038023; C:GO:0005634; C:GO:0005737	P:defense response; P:abscisic acid-activated signaling pathway; P:negative regulation of catalytic activity; P:regulation of protein serine/threonine phosphatase activity; F:protein phosphatase inhibitor activity; F:abscisic acid binding; F:signaling receptor activity; C:nucleus; C:cytoplasm
GJFA3Z	8.58428	3.1017	0.000851198	probable leucine-rich repeat receptor-like protein kinase At5g49770 isoform X1	P:GO:0006468; F:GO:0004674; F:GO:0005524; C:GO:0016020	P:protein phosphorylation; F:protein serine/threonine kinase activity; F:ATP binding; C:membrane	EC:2.7.1	Transferring phosphorus-containing groups
5V6QPU	5.15626	2.36633	0.00712154	WRKY transcription factor WRKY24-like isoform X1	P:GO:0006355; F:GO:0003700; F:GO:0043565; C:GO:0005634	P:regulation of DNA-templated transcription; F:DNA-binding transcription factor activity; F:sequence-specific DNA binding; C:nucleus
GG70IM	0.00780082	-7.00216	7.34825e-08	hypothetical protein Ahy_Scaffold6g108123 isoform A	F:GO:0004550; C:GO:0016020	F:nucleoside diphosphate kinase activity; C:membrane	EC:2.7.4.6	Nucleoside-diphosphate kinase
D7FRIU	0.207016	-2.27219	0.0121101	VAN3-binding protein isoform X2
2R4GL5	15.1811	3.92421	0.00638936	heavy metal-associated isoprenylated plant protein 3-like	F:GO:0046872	F:metal ion binding
2031JR	0.0804817	-3.6352	0.00430857	transcription factor PRE6-like	P:GO:0006355; P:GO:0040008; F:GO:0046983; C:GO:0005634	P:regulation of DNA-templated transcription; P:regulation of growth; F:protein dimerization activity; C:nucleus
Q7VTCQ	20.8526	4.38215	0.00122728	probable disease resistance protein At4g27220	P:GO:0006952; F:GO:0043531	P:defense response; F:ADP binding
K47810	19.2314	4.26539	6.16594e-06	vestitone reductase
T9TVYB	0.0620254	-4.011	0.000665552	adenine phosphoribosyltransferase 5	P:GO:0006166; P:GO:0006168; P:GO:0044209; F:GO:0003999; C:GO:0005737	P:purine ribonucleoside salvage; P:adenine salvage; P:AMP salvage; F:adenine phosphoribosyltransferase activity; C:cytoplasm	EC:2.4.2.7	Adenine phosphoribosyltransferase
EYNG7S	0.0175349	-5.83363	1.76571e-08	uncharacterized protein LOC107629338
7FJE7K	0.141015	-2.82608	0.0468484	non-specific lipid-transfer protein-like protein At2g13820	P:GO:0006869; F:GO:0008289; C:GO:0005886	P:lipid transport; F:lipid binding; C:plasma membrane
CRY945	41.0635	5.35979	8.69614e-06	DEAD-box ATP-dependent RNA helicase 50-like	F:GO:0003676; F:GO:0003724; F:GO:0005524; F:GO:0016787	F:nucleic acid binding; F:RNA helicase activity; F:ATP binding; F:hydrolase activity	EC:3.6.4.13	RNA helicase
92AMW6	0.190809	-2.3898	0.0138735	heparanase-like protein 1 isoform X2	F:GO:0016798; C:GO:0016020	F:hydrolase activity, acting on glycosyl bonds; C:membrane	EC:3.2	Glycosylases
1I9D5I	4.23616	2.08276	0.0195821	2-oxoglutarate-Fe(II) type oxidoreductase hxnY-like isoform X1	F:GO:0016491; F:GO:0046872	F:oxidoreductase activity; F:metal ion binding	EC:1	Oxidoreductases
F13FNW	36.2472	5.1798	5.54359e-05	sugar transport protein 5-like	P:GO:0015749; F:GO:0015145; F:GO:0015293; C:GO:0016020	P:monosaccharide transmembrane transport; F:monosaccharide transmembrane transporter activity; F:symporter activity; C:membrane
77Y3FG	0.115128	-3.11869	0.000924128	calmodulin-like protein 1	F:GO:0005509	F:calcium ion binding
45C8U1	0.129851	-2.94507	0.00754765	hypothetical protein BRARA_C02501	P:GO:0006865; P:GO:0009734; P:GO:0055085; F:GO:0015293; C:GO:0016020	P:amino acid transport; P:auxin-activated signaling pathway; P:transmembrane transport; F:symporter activity; C:membrane
XW1X8T	9.89925	3.30732	0.00184845	DEAD-box ATP-dependent RNA helicase 31-like	F:GO:0003676; F:GO:0003724; F:GO:0005524; F:GO:0016787	F:nucleic acid binding; F:RNA helicase activity; F:ATP binding; F:hydrolase activity	EC:3.6.4.13	RNA helicase
B1QGUN	0.0894241	-3.48319	0.0487489	lysine histidine transporter-like 8	P:GO:0006865; P:GO:0009734; P:GO:0055085; F:GO:0015293; C:GO:0016020	P:amino acid transport; P:auxin-activated signaling pathway; P:transmembrane transport; F:symporter activity; C:membrane
8KP8XF	0.0558456	-4.16241	3.77094e-05	ABC transporter G family member 32 isoform X1	F:GO:0005524	F:ATP binding
6NE2BQ	4.06992	2.025	0.0286147	octicosapeptide/Phox/Bem1p domain-containing protein
D236HJ	0.0645491	-3.95346	7.04592e-05	MLP-like protein 43	P:GO:0006952	P:defense response
B85XDF	5.03589	2.33225	0.012087	receptor-like serine/threonine-protein kinase SD1-8 isoform X15	P:GO:0006468; P:GO:0048544; F:GO:0004674; F:GO:0005524; C:GO:0016020	P:protein phosphorylation; P:recognition of pollen; F:protein serine/threonine kinase activity; F:ATP binding; C:membrane	EC:2.7.1	Transferring phosphorus-containing groups
S3RXGN	0.190332	-2.39341	0.0410069	receptor-like serine/threonine-protein kinase NCRK isoform X1	P:GO:0018108; F:GO:0004714; F:GO:0005524; C:GO:0016020	P:peptidyl-tyrosine phosphorylation; F:transmembrane receptor protein tyrosine kinase activity; F:ATP binding; C:membrane	EC:2.7.10.1	Receptor protein-tyrosine kinase
IBW8RK	0.0622513	-4.00575	0.000488297	methylsterol monooxygenase 2-2	P:GO:0008610; F:GO:0004497; F:GO:0005506; C:GO:0016020	P:lipid biosynthetic process; F:monooxygenase activity; F:iron ion binding; C:membrane	EC:1	Oxidoreductases
PZJ7B1	4.67102	2.22374	0.011469	AP2/ERF and B3 domain-containing transcription factor RAV1	P:GO:0006355; F:GO:0003677; F:GO:0003700; C:GO:0005634	P:regulation of DNA-templated transcription; F:DNA binding; F:DNA-binding transcription factor activity; C:nucleus
61109J	0.14378	-2.79807	0.035823	uncharacterized protein LOC107614057
79BS07	5.16467	2.36868	0.039343	phospholipase D alpha 1-like	P:GO:0016042; F:GO:0004630; F:GO:0070290	P:lipid catabolic process; F:phospholipase D activity; F:N-acylphosphatidylethanolamine-specific phospholipase D activity	EC:3.1.4.4	Phospholipase D
H0AHUW	4.25696	2.08983	0.0140158	probable aminotransferase TAT2	P:GO:0006520; P:GO:0009058; F:GO:0008483; F:GO:0030170	P:amino acid metabolic process; P:biosynthetic process; F:transaminase activity; F:pyridoxal phosphate binding	EC:2.6.1	Transferring nitrogenous groups
7473D5	0.0471865	-4.40548	3.45894e-06	expansin-A8	P:GO:0009653; P:GO:0009664; C:GO:0005576; C:GO:0016020	P:anatomical structure morphogenesis; P:plant-type cell wall organization; C:extracellular region; C:membrane
TPV64N	0.187262	-2.41687	0.00491488	11-beta-hydroxysteroid dehydrogenase 1B	F:GO:0016491; C:GO:0016020	F:oxidoreductase activity; C:membrane	EC:1	Oxidoreductases
ZHL4B7	157.483	7.29905	3.08834e-11	uncharacterized protein LOC112744724
NASX6J	0.0269587	-5.2131	0.00940477	1-aminocyclopropane-1-carboxylate oxidase	F:GO:0016491; F:GO:0046872	F:oxidoreductase activity; F:metal ion binding	EC:1	Oxidoreductases
YRI3HS	445.466	8.79917	2.65341e-09	hypothetical protein Ahy_A08g039770
RDQ7NL	4.16435	2.05809	0.0155513	homeobox protein BEL1 homolog	P:GO:0006355; F:GO:0003677; C:GO:0005634	P:regulation of DNA-templated transcription; F:DNA binding; C:nucleus
LCJ310	5.38146	2.428	0.00536449	early nodulin-75-like
YLP5M7	0.151122	-2.72622	0.00172918	luminal-binding protein 5-like	P:GO:0006457; F:GO:0005524; F:GO:0140662; C:GO:0005783	P:protein folding; F:ATP binding; F:ATP-dependent protein folding chaperone; C:endoplasmic reticulum
B2YEC9	0.177298	-2.49575	0.00874166	auxin transporter-like protein 2	P:GO:0003333; P:GO:0009734; F:GO:0015171; F:GO:0015293; C:GO:0016020	P:amino acid transmembrane transport; P:auxin-activated signaling pathway; F:amino acid transmembrane transporter activity; F:symporter activity; C:membrane
2J0KXT	89.5974	6.48538	2.72799e-05	endochitinase-like isoform X1	P:GO:0000272; P:GO:0006032; P:GO:0006952; P:GO:0016998; F:GO:0004568; F:GO:0008061	P:polysaccharide catabolic process; P:chitin catabolic process; P:defense response; P:cell wall macromolecule catabolic process; F:chitinase activity; F:chitin binding	EC:3.2.1.14	Chitinase
TGNN96	0.0757518	-3.72258	0.00373197	protein trichome birefringence-like 19	F:GO:0016413; C:GO:0016020	F:O-acetyltransferase activity; C:membrane	EC:2.3.1	Acyltransferases
LRNE2N	0.0591353	-4.07984	0.000274955	auxin transporter-like protein 3	P:GO:0006865; P:GO:0009734; P:GO:0055085; F:GO:0015293; C:GO:0016020	P:amino acid transport; P:auxin-activated signaling pathway; P:transmembrane transport; F:symporter activity; C:membrane
RPJ1YH	0.0926209	-3.43252	0.000142642	protein PYRICULARIA ORYZAE RESISTANCE 21-like	F:GO:0046872	F:metal ion binding
B1W2SN	0.188743	-2.4055	0.00508244	glycosyltransferase BC10	F:GO:0016757; C:GO:0016020	F:glycosyltransferase activity; C:membrane	EC:2.4	Glycosyltransferases
DP20MQ	6.8147	2.76865	0.00196723	pentatricopeptide repeat-containing protein At4g18975, chloroplastic isoform X1
KRA1N7	0.0591353	-4.07984	0.000520055	fatty acid amide hydrolase-like	F:GO:0016811; C:GO:0016020	F:hydrolase activity, acting on carbon-nitrogen (but not peptide) bonds, in linear amides; C:membrane	EC:3.5.1	Acting on carbon-nitrogen bonds, other than peptide bonds
2YAK67	610.912	9.25482	1.06538e-13	methyl-CpG-binding domain-containing protein 13-like	F:GO:0003677; C:GO:0005634	F:DNA binding; C:nucleus
PFDI3N	5.13422	2.36015	0.0068254	cytochrome P450 84A1	F:GO:0004497; F:GO:0005506; F:GO:0016705; F:GO:0020037; C:GO:0016020	F:monooxygenase activity; F:iron ion binding; F:oxidoreductase activity, acting on paired donors, with incorporation or reduction of molecular oxygen; F:heme binding; C:membrane	EC:1.14	Acting on paired donors, with incorporation or reduction of molecular oxygen. The oxygen incorporated need not be derived from O(2)
5L9AX6	0.078177	-3.67711	0.0001387	fatty acyl-CoA reductase 3 isoform X2	P:GO:0006629; F:GO:0080019; F:GO:0102965; C:GO:0016020	P:lipid metabolic process; F:fatty-acyl-CoA reductase (alcohol-forming) activity; F:alcohol-forming fatty acyl-CoA reductase activity; C:membrane	EC:1.2.1.84	Alcohol-forming fatty acyl-CoA reductase
BE35K4	0.191623	-2.38366	0.0111522	kinesin-like protein KIN-7B	P:GO:0007018; F:GO:0003777; F:GO:0005524; F:GO:0008017; C:GO:0005874; C:GO:0016020	P:microtubule-based movement; F:microtubule motor activity; F:ATP binding; F:microtubule binding; C:microtubule; C:membrane
H4HZRI	0.119705	-3.06245	0.001424	resistance protein
T8CK68	18.4123	4.2026	4.03351e-05	glutathione transferase GST 23	P:GO:0006749; P:GO:0042221; F:GO:0004364	P:glutathione metabolic process; P:response to chemical; F:glutathione transferase activity	EC:2.5.1.18	Glutathione transferase
CH87W6	138.406	7.11276	0.000322094	ubiquitin carboxyl-terminal hydrolase 3-like	P:GO:0006511; F:GO:0004843	P:ubiquitin-dependent protein catabolic process; F:cysteine-type deubiquitinase activity	EC:3.4.19.12	Ubiquitinyl hydrolase 1
1784RG	0.0705075	-3.82608	0.00197894	protein trichome berefringence-like 7	F:GO:0016413; C:GO:0016020	F:O-acetyltransferase activity; C:membrane	EC:2.3.1	Acyltransferases
CMR7WY	0.052377	-4.25492	0.00348413	plasma membrane intrinsic protein1	C:GO:0016020	C:membrane
99WGGU	16.8479	4.0745	6.10769e-05	gibberellin receptor GID1B-like	F:GO:0016787	F:hydrolase activity	EC:3	Hydrolases
03CHBD	0.11261	-3.15059	0.000658986	IRK-interacting protein isoform X1	C:GO:0016020	C:membrane
AYAJ7Z	0.104353	-3.26045	0.000308368	3-ketoacyl-CoA synthase 1	P:GO:0006633; F:GO:0102756; C:GO:0016020	P:fatty acid biosynthetic process; F:very-long-chain 3-ketoacyl-CoA synthase activity; C:membrane	EC:2.3.1.199	Very-long-chain 3-oxoacyl-CoA synthase
DXI2WM	0.200571	-2.31782	0.0135499	pyridoxal 5'-phosphate synthase-like subunit PDX1.2	P:GO:0042823	P:pyridoxal phosphate biosynthetic process
6Q3TDD	0.0160806	-5.95853	0.0468774	proline-rich receptor-like protein kinase PERK2	P:GO:0016310; F:GO:0016301	P:phosphorylation; F:kinase activity	EC:2.7	Transferring phosphorus-containing groups
6S4AXF	0.188711	-2.40575	0.0397111	TORTIFOLIA1-like protein 3	F:GO:0008017; C:GO:0005874	F:microtubule binding; C:microtubule
I2W0HI	0.219645	-2.18675	0.0252624	squamosa promoter-binding-like protein 10 isoform X4
GS6JIA	5.73685	2.52026	0.00334238	cytochrome P450 72A68-like	F:GO:0004497; F:GO:0005506; F:GO:0016705; F:GO:0020037; C:GO:0016020	F:monooxygenase activity; F:iron ion binding; F:oxidoreductase activity, acting on paired donors, with incorporation or reduction of molecular oxygen; F:heme binding; C:membrane	EC:1.14	Acting on paired donors, with incorporation or reduction of molecular oxygen. The oxygen incorporated need not be derived from O(2)
MP36QT	0.184404	-2.43906	0.0292209	uncharacterized protein LOC107647830 isoform X2	P:GO:0007142	P:male meiosis II
90DV49	0.0374121	-4.74035	0.016555	transcription factor SPATULA isoform X2	F:GO:0046983; C:GO:0005634; C:GO:0016020	F:protein dimerization activity; C:nucleus; C:membrane
HAQ1CQ	4.49174	2.16727	0.0123854	probable inositol transporter 2	P:GO:0008643; P:GO:0015798; P:GO:0055085; F:GO:0005366; C:GO:0016020	P:carbohydrate transport; P:myo-inositol transport; P:transmembrane transport; F:myo-inositol:proton symporter activity; C:membrane
UMUA0G	0.043134	-4.53503	0.0189634	receptor-like protein kinase HSL1	P:GO:0006468; F:GO:0004672; F:GO:0005524; C:GO:0016020	P:protein phosphorylation; F:protein kinase activity; F:ATP binding; C:membrane	EC:2.7.1	Transferring phosphorus-containing groups
7D414J	0.163678	-2.61107	0.00711615	probable methyltransferase PMT16	P:GO:0032259; F:GO:0008168; C:GO:0016020	P:methylation; F:methyltransferase activity; C:membrane	EC:2.1.1	Transferring one-carbon groups
1FMC3R	0.13698	-2.86797	0.00274455	3-ketoacyl-CoA synthase 11	P:GO:0006633; F:GO:0102756; C:GO:0016020	P:fatty acid biosynthetic process; F:very-long-chain 3-ketoacyl-CoA synthase activity; C:membrane	EC:2.3.1.199	Very-long-chain 3-oxoacyl-CoA synthase
ZN8RTC	0.212817	-2.23231	0.00823952	dnaJ homolog subfamily B member 7-like isoform X2
II8QNR	8.48398	3.08474	0.000724947	purple acid phosphatase 3-like isoform X2	F:GO:0003993; F:GO:0046872; C:GO:0005576	F:acid phosphatase activity; F:metal ion binding; C:extracellular region	EC:3.1.3.2	Acid phosphatase
DLXF41	12.2752	3.61768	0.000735489	blue copper protein-like	P:GO:0022900; F:GO:0009055	P:electron transport chain; F:electron transfer activity	EC:1	Oxidoreductases
S4FMHZ	340.057	8.40963	3.05309e-13	chalcone synthase	P:GO:0009058; F:GO:0016747	P:biosynthetic process; F:acyltransferase activity, transferring groups other than amino-acyl groups	EC:2.3.1	Acyltransferases
EBZQ4K	0.0239112	-5.38617	1.17157e-05	expansin A10	P:GO:0009653; P:GO:0009664; C:GO:0005576; C:GO:0016020	P:anatomical structure morphogenesis; P:plant-type cell wall organization; C:extracellular region; C:membrane
Q0100G	0.181188	-2.46444	0.0469206	sugar transporter ERD6-like 6 isoform X1	P:GO:0034219; F:GO:0051119; C:GO:0016020	P:carbohydrate transmembrane transport; F:sugar transmembrane transporter activity; C:membrane
HKB63Q	0.128851	-2.95623	0.00515978	protein WVD2-like 4 isoform X1	P:GO:0006468; F:GO:0004672; F:GO:0005509; F:GO:0005524; F:GO:0008017; C:GO:0005737; C:GO:0005874	P:protein phosphorylation; F:protein kinase activity; F:calcium ion binding; F:ATP binding; F:microtubule binding; C:cytoplasm; C:microtubule	EC:2.7.1	Transferring phosphorus-containing groups
H18GF1	4.71393	2.23693	0.04112	uncharacterized protein At2g39795, mitochondrial	C:GO:0005759	C:mitochondrial matrix
FEJ3DR	29.102	4.86304	5.70695e-07	uncharacterized protein LOC107616570	C:GO:0016020	C:membrane
HH3FWD	0.242083	-2.04643	0.0220598	ATP-dependent zinc metalloprotease FTSH 12, chloroplastic	P:GO:0009793; P:GO:0034982; P:GO:0065003; F:GO:0004176; F:GO:0004222; F:GO:0005524; F:GO:0016887; C:GO:0005745	P:embryo development ending in seed dormancy; P:mitochondrial protein processing; P:protein-containing complex assembly; F:ATP-dependent peptidase activity; F:metalloendopeptidase activity; F:ATP binding; F:ATP hydrolysis activity; C:m-AAA complex	EC:3.4.24; EC:3.6.1.15	Acting on peptide bonds (peptidases); Nucleoside-triphosphate phosphatase
6MIB10	0.16223	-2.62389	0.0423832	nucleotide-sugar uncharacterized transporter 3-like isoform X1	C:GO:0016020	C:membrane
XWK03B	0.0935561	-3.41802	0.000355228	uncharacterized protein LOC112732972	P:GO:0006281; P:GO:0090305; F:GO:0003676; F:GO:0004518; F:GO:0008081; F:GO:0008270; F:GO:0016818; C:GO:0005634	P:DNA repair; P:nucleic acid phosphodiester bond hydrolysis; F:nucleic acid binding; F:nuclease activity; F:phosphoric diester hydrolase activity; F:zinc ion binding; F:hydrolase activity, acting on acid anhydrides, in phosphorus-containing anhydrides; C:nucleus	EC:3.1.4; EC:3.6.1	Acting on ester bonds; Acting on acid anhydrides
XUAL01	4.21678	2.07614	0.0147474	WRKY transcription factor WRKY24-like isoform X1	P:GO:0006355; F:GO:0003700; F:GO:0043565; C:GO:0005634	P:regulation of DNA-templated transcription; F:DNA-binding transcription factor activity; F:sequence-specific DNA binding; C:nucleus
1G3KFZ	4.0943	2.03362	0.0159035	probable inositol transporter 2	P:GO:0008643; P:GO:0015798; P:GO:0055085; F:GO:0005366; C:GO:0016020	P:carbohydrate transport; P:myo-inositol transport; P:transmembrane transport; F:myo-inositol:proton symporter activity; C:membrane
XI5WK7	0.120131	-3.05732	0.00113139	3-ketoacyl-CoA synthase 11	P:GO:0006633; F:GO:0102756; C:GO:0016020	P:fatty acid biosynthetic process; F:very-long-chain 3-ketoacyl-CoA synthase activity; C:membrane	EC:2.3.1.199	Very-long-chain 3-oxoacyl-CoA synthase
HUQR60	0.00631048	-7.30803	4.25677e-10	protein HEADING DATE REPRESSOR 1	P:GO:0009909	P:regulation of flower development
FV4ICK	4.07936	2.02834	0.0252915	DNA polymerase I A, chloroplastic/mitochondrial	P:GO:0006261; P:GO:0071897; P:GO:0090305; F:GO:0003677; F:GO:0003887; F:GO:0008408	P:DNA-templated DNA replication; P:DNA biosynthetic process; P:nucleic acid phosphodiester bond hydrolysis; F:DNA binding; F:DNA-directed DNA polymerase activity; F:3'-5' exonuclease activity	EC:3.1; EC:2.7.7.7	Acting on ester bonds; DNA-directed DNA polymerase
HD0F2Q	0.17053	-2.55191	0.00506851	pentatricopeptide repeat-containing protein At1g79490, mitochondrial-like
7W72E0	0.202403	-2.3047	0.0285267	superoxide dismutase [Cu-Zn], chloroplastic-like	P:GO:0019430; F:GO:0004784; F:GO:0046872	P:removal of superoxide radicals; F:superoxide dismutase activity; F:metal ion binding	EC:1.15.1.1	Superoxide dismutase
MC3KWT	29.3311	4.87436	0.00196406	cytochrome P450 71A1-like	F:GO:0004497; F:GO:0005506; F:GO:0016705; F:GO:0020037; C:GO:0016020	F:monooxygenase activity; F:iron ion binding; F:oxidoreductase activity, acting on paired donors, with incorporation or reduction of molecular oxygen; F:heme binding; C:membrane	EC:1.14	Acting on paired donors, with incorporation or reduction of molecular oxygen. The oxygen incorporated need not be derived from O(2)
E5Z218	0.0568432	-4.13687	0.00346195	major pollen allergen Ole e 1-like
VR90R2	0.158941	-2.65344	0.00461316	gibberellin 2-beta-dioxygenase 8-like	F:GO:0016491; F:GO:0046872	F:oxidoreductase activity; F:metal ion binding	EC:1	Oxidoreductases
5A657L	0.0507654	-4.30001	0.000140104	pH-response regulator protein palA/RIM20-like	P:GO:0071985	P:multivesicular body sorting pathway
K8QLTQ	5.2246	2.38532	0.031803	hypothetical protein Ahy_B03g066161 isoform A	P:GO:0043248	P:proteasome assembly
GSLK7G	253.545	7.9861	9.20745e-13	chalcone synthase	P:GO:0009058; F:GO:0016747	P:biosynthetic process; F:acyltransferase activity, transferring groups other than amino-acyl groups	EC:2.3.1	Acyltransferases
LA6D1Y	0.0193258	-5.69333	1.201e-06	LRR receptor-like serine/threonine-protein kinase ERECTA isoform X2	P:GO:0006468; F:GO:0004672; F:GO:0005524; C:GO:0016020	P:protein phosphorylation; F:protein kinase activity; F:ATP binding; C:membrane	EC:2.7.1	Transferring phosphorus-containing groups
VR6UAQ	0.160329	-2.64089	0.00909616	zinc finger protein BRUTUS-like	P:GO:0055072; F:GO:0008270	P:iron ion homeostasis; F:zinc ion binding
6BH6U4	0.111918	-3.15948	0.000583928	hypothetical protein Ahy_A04g021257
782MA8	4.87677	2.28592	0.0111157	early nodulin-like protein 2	P:GO:0022900; F:GO:0009055	P:electron transport chain; F:electron transfer activity	EC:1	Oxidoreductases
C9I5IG	0.0846089	-3.56305	0.0443082	mucin-5AC isoform X2
JA5933	533.459	9.05923	2.85597e-14	uncharacterized protein LOC107635533
DC259S	0.0318125	-4.97426	1.656e-05	pectinesterase inhibitor 6	P:GO:0033320; P:GO:0034551; P:GO:0042732; P:GO:0043086; F:GO:0004857; F:GO:0048040; F:GO:0070403; C:GO:0005759	P:UDP-D-xylose biosynthetic process; P:mitochondrial respiratory chain complex III assembly; P:D-xylose metabolic process; P:negative regulation of catalytic activity; F:enzyme inhibitor activity; F:UDP-glucuronate decarboxylase activity; F:NAD+ binding; C:mitochondrial matrix	EC:4.1.1.35	UDP-glucuronate decarboxylase
KLQ4Y1	16.957	4.08381	0.0204362	G-type lectin S-receptor-like serine/threonine-protein kinase LECRK3	P:GO:0006468; P:GO:0048544; F:GO:0004674; F:GO:0005524; F:GO:0106310; C:GO:0016020	P:protein phosphorylation; P:recognition of pollen; F:protein serine/threonine kinase activity; F:ATP binding; F:protein serine kinase activity; C:membrane	EC:2.7.1	Transferring phosphorus-containing groups
S04SQP	7.37804	2.88324	0.00178235	gibberellin receptor GID1B	P:GO:0009939; P:GO:0010325; P:GO:0048444; F:GO:0010331; F:GO:0080030; C:GO:0005634; C:GO:0005737	P:positive regulation of gibberellic acid mediated signaling pathway; P:raffinose family oligosaccharide biosynthetic process; P:floral organ morphogenesis; F:gibberellin binding; F:methyl indole-3-acetate esterase activity; C:nucleus; C:cytoplasm	EC:3.1.1.1	Carboxylesterase
1EP8UK	125.612	6.97283	5.71436e-11	protein P21
7UK7IQ	0.0869055	-3.52441	7.71317e-05	squalene monooxygenase-like	P:GO:0016126; F:GO:0004506; F:GO:0050660; C:GO:0016020	P:sterol biosynthetic process; F:squalene monooxygenase activity; F:flavin adenine dinucleotide binding; C:membrane	EC:1.14.13; EC:1.14.14.17	Acting on paired donors, with incorporation or reduction of molecular oxygen. The oxygen incorporated need not be derived from O(2); Squalene monooxygenase
4DPV3H	336.964	8.39645	5.51887e-13	kiwellin-like
240DSL	0.0593579	-4.07442	3.47842e-05	IRK-interacting protein isoform X1	C:GO:0016020	C:membrane
M5BF4R	0.158781	-2.65489	0.0112009	thioredoxin-like 1-2, chloroplastic	P:GO:0045454; C:GO:0009507	P:cell redox homeostasis; C:chloroplast
1N8WRQ	0.0242326	-5.36691	5.65454e-08	expansin-A10-like	P:GO:0009653; P:GO:0009664; C:GO:0005576; C:GO:0016020	P:anatomical structure morphogenesis; P:plant-type cell wall organization; C:extracellular region; C:membrane
8LB7BZ	0.123125	-3.0218	0.00996978	protein NRT1/ PTR FAMILY 4.6-like	P:GO:0055085; F:GO:0022857; C:GO:0016020	P:transmembrane transport; F:transmembrane transporter activity; C:membrane
VZ818S	18.8077	4.23325	5.77245e-06	1-aminocyclopropane-1-carboxylate oxidase homolog 1	F:GO:0016491; F:GO:0046872	F:oxidoreductase activity; F:metal ion binding	EC:1	Oxidoreductases
M83GCC	0.0624952	-4.00011	0.000744071	tubulin beta-1 chain	P:GO:0000226; P:GO:0000278; F:GO:0003924; F:GO:0005200; F:GO:0005525; C:GO:0005737; C:GO:0005874	P:microtubule cytoskeleton organization; P:mitotic cell cycle; F:GTPase activity; F:structural constituent of cytoskeleton; F:GTP binding; C:cytoplasm; C:microtubule	EC:3.6.1.15	Nucleoside-triphosphate phosphatase
NWD6TW	0.114917	-3.12134	0.00413282	fatty acid amide hydrolase	F:GO:0016811; C:GO:0016020	F:hydrolase activity, acting on carbon-nitrogen (but not peptide) bonds, in linear amides; C:membrane	EC:3.5.1	Acting on carbon-nitrogen bonds, other than peptide bonds
95XPH7	9.55225	3.25584	0.000468822	hydroxyisourate hydrolase	P:GO:0005975; F:GO:0004553; C:GO:0016020	P:carbohydrate metabolic process; F:hydrolase activity, hydrolyzing O-glycosyl compounds; C:membrane	EC:3.2.1	Glycosylases
RZ4SGF	0.144892	-2.78695	0.00635171	transcription factor IBH1-like 1	P:GO:0006355; F:GO:0005488	P:regulation of DNA-templated transcription; F:binding
T88YYN	0.19547	-2.35498	0.0173653	phytosulfokines 5 isoform X2	P:GO:0007165; P:GO:0008283; P:GO:0030154; F:GO:0008083; C:GO:0005576	P:signal transduction; P:cell population proliferation; P:cell differentiation; F:growth factor activity; C:extracellular region
ZVRF07	54.6184	5.77131	1e-08	zinc transporter 1-like isoform X2	P:GO:0071577; F:GO:0005385; C:GO:0016020	P:zinc ion transmembrane transport; F:zinc ion transmembrane transporter activity; C:membrane
48VWLX	0.0395653	-4.65962	5.94681e-06	probable mediator of RNA polymerase II transcription subunit 26c	C:GO:0005634	C:nucleus
MG21LA	13.0407	3.70495	0.000887481	Vacuolar-processing enzyme	P:GO:0006624; P:GO:0051603; F:GO:0004197; C:GO:0005773; C:GO:0016020	P:vacuolar protein processing; P:proteolysis involved in protein catabolic process; F:cysteine-type endopeptidase activity; C:vacuole; C:membrane	EC:3.4.22	Acting on peptide bonds (peptidases)
53UM4C	0.201046	-2.3144	0.0133962	telomere repeat-binding protein 2-like	F:GO:0042162	F:telomeric DNA binding
G8TIVB	8.12716	3.02275	0.021509	beta-fructofuranosidase, insoluble isoenzyme CWINV6 isoform X1	P:GO:0005975; F:GO:0004553	P:carbohydrate metabolic process; F:hydrolase activity, hydrolyzing O-glycosyl compounds	EC:3.2.1	Glycosylases
QT8TPN	0.003315	-8.23678	1.35072e-09	phosphoinositide phospholipase C 6 isoform X2	P:GO:0016042; P:GO:0035556; F:GO:0004435; C:GO:0005886	P:lipid catabolic process; P:intracellular signal transduction; F:phosphatidylinositol phospholipase C activity; C:plasma membrane	EC:3.1.4.11	Phosphoinositide phospholipase C
SIF6YU	0.238011	-2.0709	0.0342087	protein BASIC PENTACYSTEINE4-like	P:GO:0006355; P:GO:0009723; F:GO:0003700; F:GO:0043565; C:GO:0005634	P:regulation of DNA-templated transcription; P:response to ethylene; F:DNA-binding transcription factor activity; F:sequence-specific DNA binding; C:nucleus
MBA6PB	0.0856633	-3.54518	0.00816362	probable glycosyltransferase At3g42180	P:GO:0006486; F:GO:0016757; C:GO:0000139	P:protein glycosylation; F:glycosyltransferase activity; C:Golgi membrane	EC:2.4	Glycosyltransferases
E0Q1QR	4.84187	2.27556	0.0170217	uncharacterized protein LOC107461502 isoform X2
L8JNUU	4.12074	2.0429	0.0218693	elongin-C isoform X1	P:GO:0006414; P:GO:0006511; P:GO:0009734; P:GO:0009867; F:GO:0003746; F:GO:0030674; C:GO:0070449	P:translational elongation; P:ubiquitin-dependent protein catabolic process; P:auxin-activated signaling pathway; P:jasmonic acid mediated signaling pathway; F:translation elongation factor activity; F:protein-macromolecule adaptor activity; C:elongin complex
EM6VH3	0.00278178	-8.48978	5.82723e-11	protein FLOWERING LOCUS T-like	C:GO:0016020	C:membrane
DHGV6W	4.01455	2.00524	0.0179236	1-aminocyclopropane-1-carboxylate oxidase homolog 4	F:GO:0016491; F:GO:0046872	F:oxidoreductase activity; F:metal ion binding	EC:1	Oxidoreductases
SUKY79	6.05609	2.59839	0.00932178	quinone oxidoreductase-like	F:GO:0008270; F:GO:0016491; C:GO:0016020	F:zinc ion binding; F:oxidoreductase activity; C:membrane	EC:1	Oxidoreductases
Y3FQDK	0.142231	-2.8137	0.0378537	TORTIFOLIA1-like protein 3	F:GO:0008017; C:GO:0005874	F:microtubule binding; C:microtubule
P9E96K	0.00383513	-8.02651	5.61615e-10	leucine-rich repeat extensin-like protein 3
T9D4U4	0.199142	-2.32813	0.0148342	cAMP-regulated phosphoprotein-like protein	C:GO:0016020	C:membrane
5I9T0U	0.0853594	-3.55031	0.000618337	spermidine hydroxycinnamoyl transferase-like	F:GO:0016740	F:transferase activity	EC:2	Transferases
0A6Y9S	0.0166654	-5.907	1.33936e-07	BRASSINOSTEROID INSENSITIVE 1-associated receptor kinase 1-like isoform X1	P:GO:0006338; P:GO:0006355; P:GO:0006468; P:GO:0007178; F:GO:0003700; F:GO:0004675; F:GO:0005102; F:GO:0005524; F:GO:0140658; C:GO:0005634; C:GO:0016020	P:chromatin remodeling; P:regulation of DNA-templated transcription; P:protein phosphorylation; P:transmembrane receptor protein serine/threonine kinase signaling pathway; F:DNA-binding transcription factor activity; F:transmembrane receptor protein serine/threonine kinase activity; F:signaling receptor binding; F:ATP binding; F:ATP-dependent chromatin remodeler activity; C:nucleus; C:membrane	EC:2.7.11.30	Receptor protein serine/threonine kinase
U2899S	0.0179387	-5.80078	4.84095e-09	uncharacterized protein LOC112757738
UE6XF8	12.753	3.67276	9.20392e-05	E3 ubiquitin protein ligase DRIP2-like isoform X1	P:GO:0016567; F:GO:0004842; F:GO:0046872	P:protein ubiquitination; F:ubiquitin-protein transferase activity; F:metal ion binding	EC:2	Transferases
Y8JB9L	4.36338	2.12545	0.0145618	cellulose synthase-like protein B4	P:GO:0009833; P:GO:0030244; P:GO:0097502; F:GO:0016760; F:GO:0051753; C:GO:0005886	P:plant-type primary cell wall biogenesis; P:cellulose biosynthetic process; P:mannosylation; F:cellulose synthase (UDP-forming) activity; F:mannan synthase activity; C:plasma membrane	EC:2.4.1.12	Cellulose synthase (UDP-forming)
9ZS0CG	6.70262	2.74472	0.00247121	receptor-like protein kinase HAIKU2	P:GO:0006468; F:GO:0004672; F:GO:0005524; C:GO:0016020	P:protein phosphorylation; F:protein kinase activity; F:ATP binding; C:membrane	EC:2.7.1	Transferring phosphorus-containing groups
BMML80	6.35236	2.66729	0.00415798	uncharacterized protein LOC107613777 isoform X2
8KGB21	0.241419	-2.05039	0.0177513	aspartyl protease family protein At5g10770	P:GO:0006508; F:GO:0004190	P:proteolysis; F:aspartic-type endopeptidase activity	EC:3.4.23	Acting on peptide bonds (peptidases)
RQMB8Y	0.175954	-2.50673	0.0215684	filament-like plant protein 7 isoform X1
FE9WNQ	4.61775	2.20719	0.0108821	probable ubiquitin-conjugating enzyme E2 24
W3EIHW	0.0964839	-3.37357	0.00864281	kinesin-like protein KIN-13A	P:GO:0007018; F:GO:0003777; F:GO:0005524; F:GO:0008017; C:GO:0005874	P:microtubule-based movement; F:microtubule motor activity; F:ATP binding; F:microtubule binding; C:microtubule
0R4JGR	0.00435438	-7.84332	5.55321e-08	uncharacterized protein LOC112783509	P:GO:0009116; F:GO:0003824	P:nucleoside metabolic process; F:catalytic activity
LMW9QY	203.615	7.6697	5.24705e-12	deacetoxyvindoline 4-hydroxylase	F:GO:0016491; F:GO:0046872	F:oxidoreductase activity; F:metal ion binding	EC:1	Oxidoreductases
Z2UJXV	0.113912	-3.134	0.00101593	TPR and ankyrin repeat-containing protein 1	F:GO:0004386; F:GO:0005524; F:GO:0016787	F:helicase activity; F:ATP binding; F:hydrolase activity	EC:3	Hydrolases
X8FT6R	0.0358732	-4.80095	6.13547e-07	uncharacterized protein LOC112737301 isoform X1	F:GO:0016787; F:GO:0046872; C:GO:0005634	F:hydrolase activity; F:metal ion binding; C:nucleus	EC:3	Hydrolases
KM44SA	0.143255	-2.80334	0.00113685	chlorophyllase-1 isoform X2	P:GO:0015996; F:GO:0047746; F:GO:0102293	P:chlorophyll catabolic process; F:chlorophyllase activity; F:pheophytinase b activity	EC:3.1.1.14	Chlorophyllase
VH5N8W	4.3134	2.10882	0.0300898	protein PLANT CADMIUM RESISTANCE 2-like	C:GO:0016020	C:membrane
NAT98D	0.171007	-2.54787	0.0409408	F-box/FBD/LRR-repeat protein At4g26340-like
PAET17	0.0924299	-3.4355	0.0221691	protein WVD2-like 3 isoform X1	P:GO:0000226; F:GO:0008017; C:GO:0005737; C:GO:0005874	P:microtubule cytoskeleton organization; F:microtubule binding; C:cytoplasm; C:microtubule
XG72H7	0.000767991	-10.3466	2.14247e-15	uncharacterized protein LOC107616470	P:GO:0006259; C:GO:0110165	P:DNA metabolic process; C:cellular anatomical entity
QBTG1H	4.96391	2.31148	0.00715494	probable ubiquitin-conjugating enzyme E2 24	C:GO:0016020	C:membrane
KND74I	0.129185	-2.95249	0.000852665	ycf20-like protein isoform X2	C:GO:0016020	C:membrane
P2PL73	0.14264	-2.80954	0.0105366	probable polygalacturonase	P:GO:0005975; F:GO:0004650	P:carbohydrate metabolic process; F:polygalacturonase activity	EC:3.2.1.15	Endo-polygalacturonase
LDZ3RE	0.0691771	-3.85356	0.014139	kinesin-like protein KIN-14J isoform X1	P:GO:0007018; F:GO:0003777; F:GO:0005524; F:GO:0008017	P:microtubule-based movement; F:microtubule motor activity; F:ATP binding; F:microtubule binding
SYC9J3	4.61521	2.2064	0.00974983	tocopherol O-methyltransferase, chloroplastic	P:GO:0032259; P:GO:0071704; F:GO:0008168	P:methylation; P:organic substance metabolic process; F:methyltransferase activity	EC:2.1.1	Transferring one-carbon groups
J3MEX1	0.233799	-2.09666	0.0398059	GDSL esterase/lipase At1g28600 family	F:GO:0016788	F:hydrolase activity, acting on ester bonds	EC:3.1	Acting on ester bonds
HT4698	0.163371	-2.61378	0.00554551	mediator of RNA polymerase II transcription subunit 30-like	P:GO:0015979; C:GO:0009579; C:GO:0016020; C:GO:0016592	P:photosynthesis; C:thylakoid; C:membrane; C:mediator complex
MD7XU0	4.66531	2.22197	0.00790923	cytochrome P450 83B1-like	F:GO:0004497; F:GO:0005506; F:GO:0016705; F:GO:0020037	F:monooxygenase activity; F:iron ion binding; F:oxidoreductase activity, acting on paired donors, with incorporation or reduction of molecular oxygen; F:heme binding	EC:1.14	Acting on paired donors, with incorporation or reduction of molecular oxygen. The oxygen incorporated need not be derived from O(2)
708L2Y	0.119929	-3.05975	0.0250041	trihelix transcription factor GTL2
7585ZU	5.27043	2.39792	0.0102709	receptor-like protein kinase HAIKU2	P:GO:0006468; F:GO:0004672; F:GO:0005524; C:GO:0016020	P:protein phosphorylation; F:protein kinase activity; F:ATP binding; C:membrane	EC:2.7.1	Transferring phosphorus-containing groups
VLBL5D	5.4398	2.44355	0.0166691	benzyl alcohol O-benzoyltransferase-like	F:GO:0016740	F:transferase activity	EC:2	Transferases
K5F7Q0	0.190444	-2.39256	0.00478737	protein ECERIFERUM 26-like
EQP4AY	4.6666	2.22237	0.00779086	G-type lectin S-receptor-like serine/threonine-protein kinase At4g27290	P:GO:0006468; P:GO:0048544; F:GO:0004674; F:GO:0005524; C:GO:0016020	P:protein phosphorylation; P:recognition of pollen; F:protein serine/threonine kinase activity; F:ATP binding; C:membrane	EC:2.7.1	Transferring phosphorus-containing groups
V6Y89Z	0.230362	-2.11803	0.0241876	ABC transporter G family member 5-like	P:GO:0055085; F:GO:0005524; F:GO:0140359; C:GO:0016020	P:transmembrane transport; F:ATP binding; F:ABC-type transporter activity; C:membrane	EC:7	Translocases
VAQ7MX	181.028	7.50007	2.0049e-07	uncharacterized protein LOC107613843	P:GO:0019511; P:GO:0032963; F:GO:0005506; F:GO:0019797; F:GO:0031418	P:peptidyl-proline hydroxylation; P:collagen metabolic process; F:iron ion binding; F:procollagen-proline 3-dioxygenase activity; F:L-ascorbic acid binding	EC:1.14.11.7	Procollagen-proline 3-dioxygenase
W8JU8M	0.166654	-2.58507	0.0428837	cyclin-dependent kinase inhibitor 7-like	P:GO:0045736; F:GO:0004861; C:GO:0005654	P:negative regulation of cyclin-dependent protein serine/threonine kinase activity; F:cyclin-dependent protein serine/threonine kinase inhibitor activity; C:nucleoplasm
XBI0CD	0.185153	-2.43321	0.00512442	aspartic proteinase-like protein 2	P:GO:0006508; F:GO:0004190	P:proteolysis; F:aspartic-type endopeptidase activity
E1AWYD	0.155207	-2.68774	0.00165544	protein ALTERED XYLOGLUCAN 4-like	F:GO:0016413; C:GO:0016020	F:O-acetyltransferase activity; C:membrane	EC:2.3.1	Acyltransferases
67S48P	5.51801	2.46415	0.00472709	NADP-dependent alkenal double bond reductase P2	F:GO:0016628	F:oxidoreductase activity, acting on the CH-CH group of donors, NAD or NADP as acceptor	EC:1.3.1	Acting on the CH-CH group of donors
ZE2CQ7	48.6501	5.60437	9.26192e-09	linoleate 13S-lipoxygenase 2-1, chloroplastic-like isoform X1	P:GO:0006633; P:GO:0031408; F:GO:0016702; F:GO:0046872; C:GO:0005737	P:fatty acid biosynthetic process; P:oxylipin biosynthetic process; F:oxidoreductase activity, acting on single donors with incorporation of molecular oxygen, incorporation of two atoms of oxygen; F:metal ion binding; C:cytoplasm	EC:1.13.11	Acting on single donors with incorporation of molecular oxygen (oxygenases). The oxygen incorporated need not be derived from O(2)
XKDE21	0.0482419	-4.37357	0.0230084	MLO-like protein 11 isoform X1	P:GO:0006952; P:GO:0009607; F:GO:0005516; C:GO:0016020	P:defense response; P:response to biotic stimulus; F:calmodulin binding; C:membrane
Y08NEP	4.49356	2.16786	0.01992	leucine-rich repeat protein 2-like
1GBZ2D	4.67241	2.22417	0.0106725	probable glucuronoxylan glucuronosyltransferase IRX7	P:GO:0006486; F:GO:0016757; C:GO:0000139	P:protein glycosylation; F:glycosyltransferase activity; C:Golgi membrane	EC:2.4	Glycosyltransferases
Y24I4W	4.45204	2.15447	0.0121821	uncharacterized protein LOC107631550 isoform X1
XNKL0N	0.0435219	-4.52212	1.24423e-06	short-chain dehydrogenase TIC 32, chloroplastic-like	F:GO:0102339; F:GO:0102340; F:GO:0102341; F:GO:0102342	F:3-oxo-arachidoyl-CoA reductase activity; F:3-oxo-behenoyl-CoA reductase activity; F:3-oxo-lignoceroyl-CoA reductase activity; F:3-oxo-cerotoyl-CoA reductase activity	EC:1.1.1.330	Very-long-chain 3-oxoacyl-CoA reductase
R60CUW	0.23249	-2.10476	0.0198679	regulatory protein NPR3	P:GO:0009862; P:GO:0042742; P:GO:0050832; P:GO:2000022; P:GO:2000031; C:GO:0005634	P:systemic acquired resistance, salicylic acid mediated signaling pathway; P:defense response to bacterium; P:defense response to fungus; P:regulation of jasmonic acid mediated signaling pathway; P:regulation of salicylic acid mediated signaling pathway; C:nucleus
BA35D7	0.080091	-3.64222	0.00401543	probable boron transporter 7	P:GO:0015698; F:GO:0005452; C:GO:0016020	P:inorganic anion transport; F:solute:inorganic anion antiporter activity; C:membrane
H7FQDY	0.0794384	-3.65402	0.00605635	F-box/LRR-repeat protein 3-like isoform X2
BA6QAP	0.218025	-2.19743	0.0164682	GDSL esterase/lipase At4g01130 isoform X1	F:GO:0016788; C:GO:0016020	F:hydrolase activity, acting on ester bonds; C:membrane	EC:3.1	Acting on ester bonds
C516TH	0.132052	-2.92082	0.00530247	fasciclin-like arabinogalactan protein 2	C:GO:0046658	C:obsolete anchored component of plasma membrane
XLU9KK	0.0135792	-6.20246	0.00308641	protein SIEVE ELEMENT OCCLUSION B-like	P:GO:0010088	P:phloem development
R0KKYG	21.3567	4.41662	0.00477483	phosphoenolpyruvate carboxylase kinase 2-like	P:GO:0006468; F:GO:0004674; F:GO:0005524	P:protein phosphorylation; F:protein serine/threonine kinase activity; F:ATP binding	EC:2.7.1	Transferring phosphorus-containing groups
K99CPJ	0.0343724	-4.86261	0.000503429	protein WVD2-like 3 isoform X2	P:GO:0000226; F:GO:0008017; C:GO:0005737; C:GO:0005874	P:microtubule cytoskeleton organization; F:microtubule binding; C:cytoplasm; C:microtubule
CDL3P0	0.154568	-2.69369	0.00152718	GDSL esterase/lipase APG	P:GO:0006281; P:GO:0006627; F:GO:0003684; F:GO:0004222; F:GO:0005524; F:GO:0016788; F:GO:0046872; F:GO:0140664; C:GO:0005743; C:GO:0005759	P:DNA repair; P:protein processing involved in protein targeting to mitochondrion; F:damaged DNA binding; F:metalloendopeptidase activity; F:ATP binding; F:hydrolase activity, acting on ester bonds; F:metal ion binding; F:ATP-dependent DNA damage sensor activity; C:mitochondrial inner membrane; C:mitochondrial matrix	EC:3.4.24; EC:3.1	Acting on peptide bonds (peptidases); Acting on ester bonds
SUCZ0Z	7.32361	2.87255	0.00235419	succinate dehydrogenase [ubiquinone] flavoprotein subunit, mitochondrial	P:GO:0006099; P:GO:0022900; F:GO:0008177; F:GO:0050660; C:GO:0005743	P:tricarboxylic acid cycle; P:electron transport chain; F:succinate dehydrogenase (ubiquinone) activity; F:flavin adenine dinucleotide binding; C:mitochondrial inner membrane	EC:1.3.5.1	Succinate dehydrogenase (quinone)
H4N6W2	0.150615	-2.73107	0.0328674	long chain acyl-CoA synthetase 2-like	P:GO:0001676; F:GO:0004467; F:GO:0005524	P:long-chain fatty acid metabolic process; F:long-chain fatty acid-CoA ligase activity; F:ATP binding	EC:6.2.1.3	Long-chain-fatty-acid--CoA ligase
R0TYU9	4.10739	2.03822	0.021194	lipoxygenase 6, chloroplastic	P:GO:0006633; P:GO:0031408; P:GO:0034440; F:GO:0016702; F:GO:0046872; C:GO:0005737	P:fatty acid biosynthetic process; P:oxylipin biosynthetic process; P:lipid oxidation; F:oxidoreductase activity, acting on single donors with incorporation of molecular oxygen, incorporation of two atoms of oxygen; F:metal ion binding; C:cytoplasm	EC:1.13.11	Acting on single donors with incorporation of molecular oxygen (oxygenases). The oxygen incorporated need not be derived from O(2)
Y2TIF7	8.27483	3.04873	0.00336113	heavy metal-associated isoprenylated plant protein 3-like	F:GO:0046872	F:metal ion binding
TN1PNA	0.0394235	-4.6648	6.01782e-06	fatty acyl-CoA reductase 3 isoform X2	P:GO:0006629; F:GO:0080019; F:GO:0102965; C:GO:0016020	P:lipid metabolic process; F:fatty-acyl-CoA reductase (alcohol-forming) activity; F:alcohol-forming fatty acyl-CoA reductase activity; C:membrane	EC:1.2.1.84	Alcohol-forming fatty acyl-CoA reductase
CC6LIU	0.211855	-2.23885	0.00782346	tyrosine decarboxylase 1-like isoform X1	P:GO:0006520; F:GO:0016831; F:GO:0030170	P:amino acid metabolic process; F:carboxy-lyase activity; F:pyridoxal phosphate binding	EC:4.1.1	Carbon-carbon lyases
MZFE1X	21.2265	4.40779	0.000281146	blue copper protein	P:GO:0022900; F:GO:0009055	P:electron transport chain; F:electron transfer activity	EC:1	Oxidoreductases
7K3ENV	6.63101	2.72923	0.00758146	O-fucosyltransferase 20-like	P:GO:0006004; F:GO:0016740; C:GO:0016020	P:fucose metabolic process; F:transferase activity; C:membrane	EC:2	Transferases
SM45K0	0.192998	-2.37334	0.00500967	NADP-dependent malic enzyme	P:GO:0006108; F:GO:0004471; F:GO:0046872; F:GO:0051287	P:malate metabolic process; F:malate dehydrogenase (decarboxylating) (NAD+) activity; F:metal ion binding; F:NAD binding	EC:1.1.1.38; EC:1.1.1.39	Malate dehydrogenase (oxaloacetate-decarboxylating); Malate dehydrogenase (decarboxylating)
R25D28	0.0227569	-5.45755	5.36401e-07	hypothetical protein TanjilG_03599
1M0UFP	0.220814	-2.1791	0.00903313	protein ECERIFERUM 26-like
2BY84C	393.908	8.62171	2.68574e-13	MLP-like protein 43	P:GO:0006952	P:defense response
4IT8LW	0.142704	-2.80891	0.0324452	protein trichome berefringence-like 7	F:GO:0016413; C:GO:0016020	F:O-acetyltransferase activity; C:membrane	EC:2.3.1	Acyltransferases
02IZMF	0.047005	-4.41104	0.00462546	transcription factor PIF3	P:GO:0006355; F:GO:0003700; F:GO:0046983; C:GO:0005634	P:regulation of DNA-templated transcription; F:DNA-binding transcription factor activity; F:protein dimerization activity; C:nucleus
H2JG0V	0.229631	-2.12261	0.0104762	probable lipid phosphate phosphatase 4 isoform X1	P:GO:0006644; C:GO:0016020	P:phospholipid metabolic process; C:membrane
R3XEM4	0.203688	-2.29557	0.0335379	probable leucine-rich repeat receptor-like serine/threonine-protein kinase At3g14840 isoform X1	P:GO:0006468; F:GO:0004674; F:GO:0005524; C:GO:0016020	P:protein phosphorylation; F:protein serine/threonine kinase activity; F:ATP binding; C:membrane	EC:2.7.1	Transferring phosphorus-containing groups
K77FXM	0.0155355	-6.00828	3.45797e-08	uncharacterized protein LOC110275767
8MUI2Y	6.42891	2.68457	0.0131383	ABC transporter C family member 10-like isoform X2	P:GO:0055085; F:GO:0005524; F:GO:0140359; C:GO:0016020	P:transmembrane transport; F:ATP binding; F:ABC-type transporter activity; C:membrane	EC:7	Translocases
52L85T	0.0344956	-4.85744	3.0085e-07	LOW QUALITY PROTEIN: uncharacterized protein LOC107643240	F:GO:0016407	F:acetyltransferase activity	EC:2.3.1	Acyltransferases
PJWR5J	0.220629	-2.18031	0.00912113	cytochrome P450 71A1-like	F:GO:0004497; F:GO:0005506; F:GO:0016705; F:GO:0020037; C:GO:0016020	F:monooxygenase activity; F:iron ion binding; F:oxidoreductase activity, acting on paired donors, with incorporation or reduction of molecular oxygen; F:heme binding; C:membrane	EC:1.14	Acting on paired donors, with incorporation or reduction of molecular oxygen. The oxygen incorporated need not be derived from O(2)
D0T0UQ	0.164205	-2.60643	0.00201075	GDSL esterase/lipase APG	P:GO:0006281; P:GO:0006627; F:GO:0003684; F:GO:0004222; F:GO:0005524; F:GO:0016788; F:GO:0046872; F:GO:0140664; C:GO:0005743; C:GO:0005759	P:DNA repair; P:protein processing involved in protein targeting to mitochondrion; F:damaged DNA binding; F:metalloendopeptidase activity; F:ATP binding; F:hydrolase activity, acting on ester bonds; F:metal ion binding; F:ATP-dependent DNA damage sensor activity; C:mitochondrial inner membrane; C:mitochondrial matrix	EC:3.4.24; EC:3.1	Acting on peptide bonds (peptidases); Acting on ester bonds
V5CRDX	0.120031	-3.05853	0.00109217	uncharacterized protein LOC107470398
DS0JBP	0.210593	-2.24747	0.0160829	protein STRUBBELIG-RECEPTOR FAMILY 3-like	P:GO:0018108; F:GO:0004714; F:GO:0005524; C:GO:0016020	P:peptidyl-tyrosine phosphorylation; F:transmembrane receptor protein tyrosine kinase activity; F:ATP binding; C:membrane	EC:2.7.10.1	Receptor protein-tyrosine kinase
1T55P5	29.5537	4.88527	1.74353e-07	kunitz trypsin inhibitor 1-like	P:GO:0010951; F:GO:0004866	P:negative regulation of endopeptidase activity; F:endopeptidase inhibitor activity
E2GMYT	0.0929881	-3.42681	0.00454187	alpha-xylosidase 1-like	P:GO:0005975; F:GO:0004553; F:GO:0030246	P:carbohydrate metabolic process; F:hydrolase activity, hydrolyzing O-glycosyl compounds; F:carbohydrate binding	EC:3.2.1	Glycosylases
H5PABG	4.53904	2.18239	0.0130164	AMSH-like ubiquitin thioesterase 3	P:GO:0070536; F:GO:0061578; F:GO:0140492	P:protein K63-linked deubiquitination; F:Lys63-specific deubiquitinase activity; F:metal-dependent deubiquitinase activity	EC:3.4	Acting on peptide bonds (peptidases)
F8EDYM	7.56651	2.91963	0.00115937	G-type lectin S-receptor-like serine/threonine-protein kinase At2g19130	P:GO:0006468; P:GO:0048544; F:GO:0004674; F:GO:0005524; C:GO:0016020	P:protein phosphorylation; P:recognition of pollen; F:protein serine/threonine kinase activity; F:ATP binding; C:membrane	EC:2.7.1	Transferring phosphorus-containing groups
U5VJX8	0.201857	-2.30859	0.00950851	B3 domain-containing protein Os07g0563300 isoform X2	F:GO:0003677; F:GO:0008270; C:GO:0005634	F:DNA binding; F:zinc ion binding; C:nucleus
6DE6RN	0.00566092	-7.46475	2.29943e-12	proline-rich protein 2	C:GO:0016020; C:GO:0016020	C:membrane; C:membrane
7RM2L3	0.0502245	-4.31547	0.00614715	TORTIFOLIA1-like protein 4	F:GO:0008017; C:GO:0005874	F:microtubule binding; C:microtubule
S9X4NH	4.5966	2.20057	0.00927618	probable purine permease 9	P:GO:0015860; P:GO:1904823; F:GO:0005345; F:GO:0015211; C:GO:0016020	P:purine nucleoside transmembrane transport; P:purine nucleobase transmembrane transport; F:purine nucleobase transmembrane transporter activity; F:purine nucleoside transmembrane transporter activity; C:membrane
SFYR1S	0.0663327	-3.91414	0.000878322	protein WALLS ARE THIN 1	P:GO:0055085; F:GO:0022857; C:GO:0005886	P:transmembrane transport; F:transmembrane transporter activity; C:plasma membrane
CZ7R53	522.46	9.02918	3.31241e-13	V-type proton ATPase subunit H	P:GO:1902600; F:GO:0020037; F:GO:0046961; C:GO:0000221	P:proton transmembrane transport; F:heme binding; F:proton-transporting ATPase activity, rotational mechanism; C:vacuolar proton-transporting V-type ATPase, V1 domain	EC:7.1.3.1	H(+)-exporting diphosphatase
BWKC5Z	6.73639	2.75198	0.00182245	G-type lectin S-receptor-like serine/threonine-protein kinase At2g19130	P:GO:0006468; P:GO:0048544; F:GO:0004674; F:GO:0005524; C:GO:0016020	P:protein phosphorylation; P:recognition of pollen; F:protein serine/threonine kinase activity; F:ATP binding; C:membrane	EC:2.7.1	Transferring phosphorus-containing groups
DWY9WF	0.0577384	-4.11433	0.00654947	putative UDP-rhamnose:rhamnosyltransferase 1	F:GO:0008194	F:UDP-glycosyltransferase activity	EC:2.4	Glycosyltransferases
9T4F01	28.9695	4.85646	1.89269e-07	uncharacterized protein LOC107621696	C:GO:0016020	C:membrane
IV1RYJ	0.000713861	-10.4521	1.64192e-12	nsp-interacting kinase 3	P:GO:0006468; P:GO:0016310; F:GO:0000166; F:GO:0004672; F:GO:0005524; F:GO:0016301; F:GO:0016740; C:GO:0016020; C:GO:0016020	P:protein phosphorylation; P:phosphorylation; F:nucleotide binding; F:protein kinase activity; F:ATP binding; F:kinase activity; F:transferase activity; C:membrane; C:membrane
M803HM	0.022356	-5.48319	4.37787e-05	vacuolar amino acid transporter 1	P:GO:0006865; P:GO:0009734; P:GO:0055085; F:GO:0015293; C:GO:0016020	P:amino acid transport; P:auxin-activated signaling pathway; P:transmembrane transport; F:symporter activity; C:membrane
KW5NHF	0.154574	-2.69363	0.00891791	beta-galactosidase-like isoform X1	P:GO:0005975; F:GO:0004565	P:carbohydrate metabolic process; F:beta-galactosidase activity	EC:3.2.1.23	Beta-galactosidase
U6FHN5	0.0769586	-3.69977	9.04176e-05	stem-specific protein TSJT1
XI3JWG	0.0345886	-4.85356	0.000400407	aquaporin PIP1-1-like	P:GO:0055085; F:GO:0015267; C:GO:0016020	P:transmembrane transport; F:channel activity; C:membrane
V5CLR8	8.89601	3.15316	0.000473277	heavy metal-associated isoprenylated plant protein 3-like	F:GO:0046872	F:metal ion binding
CG85IA	0.211559	-2.24087	0.00701132	uncharacterized protein LOC107619464
A58C4F	0.226355	-2.14334	0.014932	putative disease resistance protein RGA1	P:GO:0006952; P:GO:0051707; F:GO:0043531	P:defense response; P:response to other organism; F:ADP binding
UJE6LN	4.78606	2.25884	0.0119062	leucine-rich repeat protein 2-like
15A7AE	0.227632	-2.13523	0.0446319	DNA-3-methyladenine glycosylase 1	P:GO:0006284; F:GO:0008725	P:base-excision repair; F:DNA-3-methyladenine glycosylase activity	EC:3.2.2.21; EC:3.2.2.20	DNA-3-methyladenine glycosylase II; DNA-3-methyladenine glycosylase I
56X5WL	12.7412	3.67142	3.88885e-05	probable leucine-rich repeat receptor-like protein kinase At5g49770 isoform X1	P:GO:0006468; F:GO:0004674; F:GO:0005524; C:GO:0016020	P:protein phosphorylation; F:protein serine/threonine kinase activity; F:ATP binding; C:membrane	EC:2.7.1	Transferring phosphorus-containing groups
K5TUWL	433.092	8.75853	2.59315e-10	probable polygalacturonase	P:GO:0005975; F:GO:0004650	P:carbohydrate metabolic process; F:polygalacturonase activity	EC:3.2.1.15	Endo-polygalacturonase
Q7CDUE	0.00925855	-6.755	2.71429e-05	cysteine protease XCP2	P:GO:0006508; F:GO:0008234	P:proteolysis; F:cysteine-type peptidase activity	EC:3.4	Acting on peptide bonds (peptidases)
V51227	0.00885601	-6.81913	5.30424e-06	hypothetical protein GLYMA_13G015300
EL0VSN	0.131934	-2.92211	0.01141	probable polygalacturonase	P:GO:0005975; F:GO:0004650	P:carbohydrate metabolic process; F:polygalacturonase activity	EC:3.2.1.15	Endo-polygalacturonase
LCIL6D	15.4719	3.95157	9.17953e-06	Protein SRG1	F:GO:0016491; F:GO:0046872	F:oxidoreductase activity; F:metal ion binding	EC:1	Oxidoreductases
AY2SMN	0.161922	-2.62662	0.0114579	costars family protein
HI2JIU	0.147838	-2.75791	0.0108039	glutamate synthase [NADH], amyloplastic-like isoform X1	P:GO:0006541; P:GO:0009423; P:GO:0015995; P:GO:0016567; P:GO:0045150; P:GO:0097054; F:GO:0005506; F:GO:0010181; F:GO:0016040; F:GO:0050660; F:GO:0051538	P:glutamine metabolic process; P:chorismate biosynthetic process; P:chlorophyll biosynthetic process; P:protein ubiquitination; P:acetoin catabolic process; P:L-glutamate biosynthetic process; F:iron ion binding; F:FMN binding; F:glutamate synthase (NADH) activity; F:flavin adenine dinucleotide binding; F:3 iron, 4 sulfur cluster binding	EC:1.4.1.14	Glutamate synthase (NADH)
C9WYXW	4.00906	2.00326	0.0180423	bifunctional nuclease 1	P:GO:0090305; F:GO:0004518	P:nucleic acid phosphodiester bond hydrolysis; F:nuclease activity	EC:3.1	Acting on ester bonds
77E9KA	27.6812	4.79084	0.0011292	phosphoenolpyruvate carboxylase kinase 2-like	P:GO:0006468; F:GO:0004674; F:GO:0005524	P:protein phosphorylation; F:protein serine/threonine kinase activity; F:ATP binding	EC:2.7.1	Transferring phosphorus-containing groups
J2QQC8	0.217089	-2.20364	0.0389275	probable LRR receptor-like serine/threonine-protein kinase At4g26540	P:GO:0006468; F:GO:0004672; F:GO:0005524; C:GO:0016020	P:protein phosphorylation; F:protein kinase activity; F:ATP binding; C:membrane	EC:2.7.1	Transferring phosphorus-containing groups
B25V59	0.0839138	-3.57495	0.00470443	aspartic proteinase PCS1-like	P:GO:0006508; F:GO:0004190	P:proteolysis; F:aspartic-type endopeptidase activity	EC:3.4.23	Acting on peptide bonds (peptidases)
7609CJ	0.20275	-2.30223	0.0382723	spermidine synthase 2-like	P:GO:0006596; F:GO:0016740; C:GO:0016020	P:polyamine biosynthetic process; F:transferase activity; C:membrane	EC:2	Transferases
5PJB70	0.24691	-2.01794	0.0147797	anthocyanidin 3-O-glucosyltransferase 7-like	F:GO:0008194	F:UDP-glycosyltransferase activity	EC:2.4	Glycosyltransferases
ZP8Y56	5.30015	2.40603	0.00443367	protein TIC 55, chloroplastic	P:GO:0045036; F:GO:0010277; F:GO:0046872; F:GO:0051537; C:GO:0009507; C:GO:0016020	P:protein targeting to chloroplast; F:chlorophyllide a oxygenase [overall] activity; F:metal ion binding; F:2 iron, 2 sulfur cluster binding; C:chloroplast; C:membrane	EC:1.13.12; EC:1.14.13.122	Acting on single donors with incorporation of molecular oxygen (oxygenases). The oxygen incorporated need not be derived from O(2); Chlorophyllide a oxygenase
GX4ZEE	7.73518	2.95144	0.00208126	F-box protein At5g39450-like
SBY3PD	0.219357	-2.18865	0.0325846	methylthioribose kinase	P:GO:0009086; P:GO:0016310; F:GO:0046522	P:methionine biosynthetic process; P:phosphorylation; F:S-methyl-5-thioribose kinase activity	EC:2.7.1.100	S-methyl-5-thioribose kinase
RF3N8D	0.0790054	-3.6619	6.16063e-05	transmembrane protein 18	C:GO:0016020	C:membrane
M0RSZ5	14.7599	3.88361	1.1636e-05	nicotianamine synthase	P:GO:0030418; F:GO:0030410	P:nicotianamine biosynthetic process; F:nicotianamine synthase activity	EC:2.5.1.43	Nicotianamine synthase
77LVUR	84.8998	6.40769	1.65621e-10	cytochrome P450 81E8-like	F:GO:0004497; F:GO:0005506; F:GO:0016705; F:GO:0020037; C:GO:0016020	F:monooxygenase activity; F:iron ion binding; F:oxidoreductase activity, acting on paired donors, with incorporation or reduction of molecular oxygen; F:heme binding; C:membrane	EC:1.14	Acting on paired donors, with incorporation or reduction of molecular oxygen. The oxygen incorporated need not be derived from O(2)
6374NN	6.36794	2.67083	0.00159291	inorganic pyrophosphatase 2	F:GO:0016791; F:GO:0046872	F:phosphatase activity; F:metal ion binding	EC:3.1.3	Acting on ester bonds
30BR38	25.3843	4.66587	4.345e-07	zinc transporter 5-like	P:GO:0071577; F:GO:0005385; C:GO:0016020	P:zinc ion transmembrane transport; F:zinc ion transmembrane transporter activity; C:membrane
FLZ3NT	0.18014	-2.47281	0.0410461	hypothetical protein GLYMA_13G022700
UY0F0V	0.193587	-2.36895	0.00558037	putative E3 ubiquitin-protein ligase XBAT31	F:GO:0016740	F:transferase activity	EC:2	Transferases
0B8THM	1625.13	10.6663	5.51206e-16	pathogenesis-related protein 1C-like	P:GO:0009607; C:GO:0005576	P:response to biotic stimulus; C:extracellular region
B6E5H4	154.722	7.27353	4.0913e-12	2-hydroxyisoflavanone synthase	F:GO:0004497; F:GO:0005506; F:GO:0016705; F:GO:0020037	F:monooxygenase activity; F:iron ion binding; F:oxidoreductase activity, acting on paired donors, with incorporation or reduction of molecular oxygen; F:heme binding	EC:1.14	Acting on paired donors, with incorporation or reduction of molecular oxygen. The oxygen incorporated need not be derived from O(2)
XYZ5FS	15.353	3.94045	0.000361826	uncharacterized protein LOC107484075 isoform X1
HEF3AB	0.114575	-3.12564	0.0090393	uncharacterized protein LOC107612666	C:GO:0016020	C:membrane
UYHY8X	0.0415586	-4.58871	4.93051e-05	hypothetical protein Ahy_B07g088386
V4JZWV	4.0218	2.00784	0.0219494	receptor-like serine/threonine-protein kinase SD1-8 isoform X6	P:GO:0006468; P:GO:0048544; F:GO:0004674; F:GO:0005524; F:GO:0016788; F:GO:0106310; C:GO:0016020	P:protein phosphorylation; P:recognition of pollen; F:protein serine/threonine kinase activity; F:ATP binding; F:hydrolase activity, acting on ester bonds; F:protein serine kinase activity; C:membrane	EC:2.7.1; EC:3.1	Transferring phosphorus-containing groups; Acting on ester bonds
KY2Y45	0.177041	-2.49784	0.0034609	hypothetical protein Ahy_A05g022749 isoform C	P:GO:0006508; F:GO:0004190; C:GO:0016020	P:proteolysis; F:aspartic-type endopeptidase activity; C:membrane	EC:3.4.23	Acting on peptide bonds (peptidases)
WG9HC3	7.74916	2.95404	0.000531905	protein DETOXIFICATION 40-like isoform X1	P:GO:1990961; F:GO:0015297; F:GO:0042910; C:GO:0016020	P:xenobiotic detoxification by transmembrane export across the plasma membrane; F:antiporter activity; F:xenobiotic transmembrane transporter activity; C:membrane
BGR17W	5.696	2.50995	0.0301942	3-ketoacyl-CoA synthase 11	P:GO:0006108; P:GO:0006633; F:GO:0004471; F:GO:0051287; F:GO:0102756; C:GO:0016020	P:malate metabolic process; P:fatty acid biosynthetic process; F:malate dehydrogenase (decarboxylating) (NAD+) activity; F:NAD binding; F:very-long-chain 3-ketoacyl-CoA synthase activity; C:membrane	EC:2.3.1.199; EC:1.1.1.38; EC:1.1.1.39	Very-long-chain 3-oxoacyl-CoA synthase; Malate dehydrogenase (oxaloacetate-decarboxylating); Malate dehydrogenase (decarboxylating)
76C20C	0.102988	-3.27945	0.00436705	thiamine thiazole synthase 2, chloroplastic-like	P:GO:0009228; P:GO:0052837; F:GO:0005506; F:GO:0016763; C:GO:0005829; C:GO:0009570	P:thiamine biosynthetic process; P:thiazole biosynthetic process; F:iron ion binding; F:pentosyltransferase activity; C:cytosol; C:chloroplast stroma	EC:2.4.2	Glycosyltransferases
M4EJC3	11.1174	3.47475	6.14367e-05	BURP domain protein RD22
ANC9X6	0.238077	-2.0705	0.0244718	Protein TAR1
U5HRAC	0.132575	-2.91512	0.0053645	uncharacterized protein LOC107479933
BFQ1HQ	0.100449	-3.31547	0.00652216	serine/threonine-protein kinase Nek5 isoform X1	P:GO:0006468; F:GO:0004672; F:GO:0005524	P:protein phosphorylation; F:protein kinase activity; F:ATP binding	EC:2.7.1	Transferring phosphorus-containing groups
3STG0N	4.2809	2.09791	0.0104894	cellulose synthase-like protein B4	P:GO:0009833; P:GO:0030244; P:GO:0097502; F:GO:0016760; F:GO:0051753; C:GO:0005886	P:plant-type primary cell wall biogenesis; P:cellulose biosynthetic process; P:mannosylation; F:cellulose synthase (UDP-forming) activity; F:mannan synthase activity; C:plasma membrane	EC:2.4.1.12	Cellulose synthase (UDP-forming)
NL9DLR	0.153534	-2.70337	0.0043112	uncharacterized protein LOC107462743	C:GO:0016020	C:membrane
43HVBR	0.115295	-3.1166	0.0133612	superoxide dismutase [Cu-Zn], chloroplastic-like	P:GO:0019430; F:GO:0004784; F:GO:0046872	P:removal of superoxide radicals; F:superoxide dismutase activity; F:metal ion binding	EC:1.15.1.1	Superoxide dismutase
QDYD89	0.239967	-2.05909	0.0272924	probable inositol transporter 2	P:GO:0055085; F:GO:0022857; C:GO:0016020	P:transmembrane transport; F:transmembrane transporter activity; C:membrane
RS9BE1	79.2856	6.30899	9.07648e-05	uncharacterized protein LOC107636816	P:GO:0019752; F:GO:0016757; C:GO:0016020	P:carboxylic acid metabolic process; F:glycosyltransferase activity; C:membrane	EC:2.4	Glycosyltransferases
PC9MZ4	0.00527713	-7.56603	4.14572e-12	protein PHOTOSYSTEM I ASSEMBLY 2, chloroplastic-like
UDY4PI	0.238896	-2.06555	0.0121153	hydroquinone glucosyltransferase-like	F:GO:0005509; F:GO:0008194; C:GO:0016020	F:calcium ion binding; F:UDP-glycosyltransferase activity; C:membrane	EC:2.4	Glycosyltransferases
6D2G91	0.171232	-2.54597	0.0319536	hypothetical protein Ahy_A09g043051 isoform D	F:GO:0016491	F:oxidoreductase activity	EC:1	Oxidoreductases
74UU32	0.218237	-2.19603	0.00777231	probable lipid phosphate phosphatase 4 isoform X1	P:GO:0006644; C:GO:0016020	P:phospholipid metabolic process; C:membrane
LMG1BG	0.023205	-5.42942	0.0135814	rho GDP-dissociation inhibitor 1-like	P:GO:0050790; F:GO:0005094; C:GO:0005737	P:regulation of catalytic activity; F:Rho GDP-dissociation inhibitor activity; C:cytoplasm
6Z73IP	0.176802	-2.49979	0.00308333	porphobilinogen deaminase, chloroplastic isoform X2	P:GO:0006782; P:GO:0018160; F:GO:0004418	P:protoporphyrinogen IX biosynthetic process; P:peptidyl-pyrromethane cofactor linkage; F:hydroxymethylbilane synthase activity	EC:2.5.1.61	Hydroxymethylbilane synthase
U4EZEG	14.5881	3.86672	3.64682e-05	uncharacterized protein LOC112703574 isoform X1
0BX3U4	0.207214	-2.2708	0.00797326	serine/threonine-protein kinase rio2 isoform X1	P:GO:0006468; F:GO:0004674; F:GO:0005524; F:GO:0008168	P:protein phosphorylation; F:protein serine/threonine kinase activity; F:ATP binding; F:methyltransferase activity	EC:2.7.1; EC:2.1.1	Transferring phosphorus-containing groups; Transferring one-carbon groups
HS5Z9Z	0.00659422	-7.24458	2.99634e-07	phytochrome A	P:GO:0000160; P:GO:0006355; P:GO:0009584; P:GO:0009585; P:GO:0017006; F:GO:0000155; F:GO:0009881; F:GO:0042803	P:phosphorelay signal transduction system; P:regulation of DNA-templated transcription; P:detection of visible light; P:red, far-red light phototransduction; P:protein-tetrapyrrole linkage; F:phosphorelay sensor kinase activity; F:photoreceptor activity; F:protein homodimerization activity	EC:2.7.3; EC:2.7.13.3	Transferring phosphorus-containing groups; Histidine kinase
6E8E03	5.09857	2.35009	0.0358913	thiosulfate sulfurtransferase 18	F:GO:0016740	F:transferase activity	EC:2	Transferases
195J1V	0.0905281	-3.46549	0.0442978	protein STRUBBELIG-RECEPTOR FAMILY 8-like	P:GO:0018108; F:GO:0004714; F:GO:0005524; C:GO:0016020	P:peptidyl-tyrosine phosphorylation; F:transmembrane receptor protein tyrosine kinase activity; F:ATP binding; C:membrane	EC:2.7.10.1	Receptor protein-tyrosine kinase
3M8WGZ	0.206974	-2.27248	0.0226886	tubulin beta-1 chain	P:GO:0000226; P:GO:0000278; F:GO:0003924; F:GO:0005200; F:GO:0005525; C:GO:0005737; C:GO:0005874	P:microtubule cytoskeleton organization; P:mitotic cell cycle; F:GTPase activity; F:structural constituent of cytoskeleton; F:GTP binding; C:cytoplasm; C:microtubule	EC:3.6.1.15	Nucleoside-triphosphate phosphatase
AL7WCM	4.4865	2.16559	0.0391172	BEL1-like homeodomain protein 9	P:GO:0006355; F:GO:0003677; C:GO:0005634	P:regulation of DNA-templated transcription; F:DNA binding; C:nucleus
5G40NB	0.0427621	-4.54752	6.05222e-07	proline-rich protein 2	C:GO:0016020; C:GO:0016020	C:membrane; C:membrane
F6IICX	0.0931706	-3.42398	0.0015832	uncharacterized protein LOC107639352	C:GO:0016020	C:membrane
G3V4L7	0.0701222	-3.83399	0.00334106	serine/threonine-protein kinase Nek5 isoform X1	P:GO:0006468; F:GO:0004672; F:GO:0005524	P:protein phosphorylation; F:protein kinase activity; F:ATP binding	EC:2.7.1	Transferring phosphorus-containing groups
NG0Q3I	0.157825	-2.66361	0.0179694	alpha-xylosidase 1	P:GO:0005975; F:GO:0004553; F:GO:0030246	P:carbohydrate metabolic process; F:hydrolase activity, hydrolyzing O-glycosyl compounds; F:carbohydrate binding	EC:3.2.1	Glycosylases
018Q39	0.153817	-2.70071	0.00372391	protein STRUBBELIG-RECEPTOR FAMILY 3-like isoform X1	P:GO:0018108; F:GO:0004714; F:GO:0005524; C:GO:0016020	P:peptidyl-tyrosine phosphorylation; F:transmembrane receptor protein tyrosine kinase activity; F:ATP binding; C:membrane	EC:2.7.10.1	Receptor protein-tyrosine kinase
8AM4UR	0.0139938	-6.15906	0.000341701	cysteine protease XCP2	P:GO:0006508; F:GO:0008234	P:proteolysis; F:cysteine-type peptidase activity	EC:3.4	Acting on peptide bonds (peptidases)
8EC0VW	7.97294	2.99511	0.00459922	cytochrome P450 82G1	F:GO:0004497; F:GO:0005506; F:GO:0016705; F:GO:0020037; C:GO:0016020	F:monooxygenase activity; F:iron ion binding; F:oxidoreductase activity, acting on paired donors, with incorporation or reduction of molecular oxygen; F:heme binding; C:membrane	EC:1.14	Acting on paired donors, with incorporation or reduction of molecular oxygen. The oxygen incorporated need not be derived from O(2)
1B9W47	0.158567	-2.65683	0.0203556	galactoside 2-alpha-L-fucosyltransferase-like	P:GO:0042546; P:GO:0071555; F:GO:0008107; C:GO:0032580	P:cell wall biogenesis; P:cell wall organization; F:galactoside 2-alpha-L-fucosyltransferase activity; C:Golgi cisterna membrane	EC:2.4.1.69	Type 1 galactoside alpha-(1,2)-fucosyltransferase
40BCK9	0.143614	-2.79973	0.0228219	fasciclin-like arabinogalactan protein 15	C:GO:0016020	C:membrane
DVS0GI	0.00387567	-8.01134	1.39208e-08	topless-related protein 1-like isoform X1	P:GO:0006355; P:GO:0016102; F:GO:0000287; F:GO:0010333; C:GO:0016020	P:regulation of DNA-templated transcription; P:diterpenoid biosynthetic process; F:magnesium ion binding; F:terpene synthase activity; C:membrane	EC:4.2.3	Carbon-oxygen lyases
YSS1PU	502.295	8.97239	2.40107e-10	Phytosulfokines 3	P:GO:0007165; P:GO:0008283; P:GO:0030154; F:GO:0008083; C:GO:0005576	P:signal transduction; P:cell population proliferation; P:cell differentiation; F:growth factor activity; C:extracellular region
BX3F9W	0.24095	-2.0532	0.0124365	methyl-CpG-binding domain-containing protein 11	P:GO:0010206; F:GO:0003677; C:GO:0005634	P:photosystem II repair; F:DNA binding; C:nucleus
J1Z9L2	46.6642	5.54424	1.31286e-08	probable aminotransferase TAT2	P:GO:0006520; P:GO:0009058; F:GO:0008483; F:GO:0030170	P:amino acid metabolic process; P:biosynthetic process; F:transaminase activity; F:pyridoxal phosphate binding	EC:2.6.1	Transferring nitrogenous groups
R419CW	6.44447	2.68806	0.0034421	glutathione S-transferase L3-like	F:GO:0004364	F:glutathione transferase activity	EC:2.5.1.18	Glutathione transferase
H0JUKR	0.142476	-2.81121	0.0229692	probable xyloglucan glycosyltransferase 12	F:GO:0016757; C:GO:0005794; C:GO:0016020	F:glycosyltransferase activity; C:Golgi apparatus; C:membrane	EC:2.4	Glycosyltransferases
1J7Y06	0.159408	-2.6492	0.0410642	beta-galactosidase 1 isoform X2	P:GO:0005975; F:GO:0004565; F:GO:0030246	P:carbohydrate metabolic process; F:beta-galactosidase activity; F:carbohydrate binding	EC:3.2.1.23	Beta-galactosidase
FR3P7K	0.20493	-2.2868	0.0344914	ATP-binding cassette sub-family G member 4-like	P:GO:0055085; F:GO:0005524; F:GO:0016491; F:GO:0140359; C:GO:0016020	P:transmembrane transport; F:ATP binding; F:oxidoreductase activity; F:ABC-type transporter activity; C:membrane	EC:1; EC:7	Oxidoreductases; Translocases
NJY7IU	412.751	8.68913	8.50815e-15	pathogenesis-related protein PR-4-like	P:GO:0042742; P:GO:0050832; P:GO:0090501; F:GO:0004540	P:defense response to bacterium; P:defense response to fungus; P:RNA phosphodiester bond hydrolysis; F:ribonuclease activity	EC:3.1	Acting on ester bonds
4N44WU	0.187486	-2.41515	0.0255353	long chain acyl-CoA synthetase 2 isoform X1	P:GO:0001676; F:GO:0004467; F:GO:0005524	P:long-chain fatty acid metabolic process; F:long-chain fatty acid-CoA ligase activity; F:ATP binding	EC:6.2.1.3	Long-chain-fatty-acid--CoA ligase
06RU3W	5.33293	2.41493	0.0150182	lon protease homolog 1, mitochondrial-like	P:GO:0006515; P:GO:0034599; P:GO:0051131; P:GO:0070407; F:GO:0004176; F:GO:0004252; F:GO:0005524; F:GO:0016887; F:GO:0043565; C:GO:0005759	P:protein quality control for misfolded or incompletely synthesized proteins; P:cellular response to oxidative stress; P:chaperone-mediated protein complex assembly; P:oxidation-dependent protein catabolic process; F:ATP-dependent peptidase activity; F:serine-type endopeptidase activity; F:ATP binding; F:ATP hydrolysis activity; F:sequence-specific DNA binding; C:mitochondrial matrix	EC:3.4.21; EC:3.6.1.15	Acting on peptide bonds (peptidases); Nucleoside-triphosphate phosphatase
36Q8NS	0.134462	-2.89473	0.000668527	protein POLLEN DEFECTIVE IN GUIDANCE 1-like isoform X1	C:GO:0016020	C:membrane
F4PGJ6	0.044712	-4.48319	1.71676e-06	proline dehydrogenase 2, mitochondrial-like	P:GO:0006562; F:GO:0004657	P:proline catabolic process; F:proline dehydrogenase activity	EC:1.5.5.2	Proline dehydrogenase
254A05	0.00807919	-6.95157	1.39252e-11	---NA---
QHVB9K	0.121346	-3.0428	0.00247797	uncharacterized protein LOC112706070
IS0I2T	0.182049	-2.4576	0.0141974	pectin acetylesterase 3-like isoform X1	P:GO:0071555; F:GO:0016787; C:GO:0005576	P:cell wall organization; F:hydrolase activity; C:extracellular region	EC:3	Hydrolases
9TQH81	0.00124032	-9.65507	1.34158e-13	probable choline kinase 2	F:GO:0005507; C:GO:0005743	F:copper ion binding; C:mitochondrial inner membrane
1PW3JI	0.0134445	-6.21684	4.67422e-10	14 kDa proline-rich protein DC2.15-like
MU3IQ8	5.7635	2.52695	0.00325054	uncharacterized protein LOC107608775	P:GO:0006511; P:GO:0009734; P:GO:0009867; P:GO:0016567; C:GO:0005634	P:ubiquitin-dependent protein catabolic process; P:auxin-activated signaling pathway; P:jasmonic acid mediated signaling pathway; P:protein ubiquitination; C:nucleus
PF9IHL	64.5848	6.01312	2.15917e-08	ABC transporter G family member 36-like isoform X2	P:GO:0006108; P:GO:0055085; F:GO:0003677; F:GO:0004471; F:GO:0005524; F:GO:0008270; F:GO:0051287; F:GO:0140359; C:GO:0016020	P:malate metabolic process; P:transmembrane transport; F:DNA binding; F:malate dehydrogenase (decarboxylating) (NAD+) activity; F:ATP binding; F:zinc ion binding; F:NAD binding; F:ABC-type transporter activity; C:membrane	EC:1.1.1.38; EC:7; EC:1.1.1.39	Malate dehydrogenase (oxaloacetate-decarboxylating); Translocases; Malate dehydrogenase (decarboxylating)
MAQ2UP	5.95788	2.5748	0.0134768	ferritin-2, chloroplastic-like	P:GO:0006826; P:GO:0006880; F:GO:0004322; F:GO:0008198; F:GO:0008199; C:GO:0009507	P:iron ion transport; P:intracellular sequestering of iron ion; F:ferroxidase activity; F:ferrous iron binding; F:ferric iron binding; C:chloroplast	EC:1.16.3.1	Ferroxidase
B44IR0	0.0131884	-6.24458	0.000654361	GDSL esterase/lipase At5g14450-like	F:GO:0016788	F:hydrolase activity, acting on ester bonds	EC:3.1	Acting on ester bonds
5C9IB2	52.6994	5.71971	3.37231e-09	probable aminotransferase TAT2	P:GO:0006520; P:GO:0009058; F:GO:0008483; F:GO:0030170	P:amino acid metabolic process; P:biosynthetic process; F:transaminase activity; F:pyridoxal phosphate binding	EC:2.6.1	Transferring nitrogenous groups
YUA0Y6	0.00722928	-7.11193	1.11649e-11	14 kDa proline-rich protein DC2.15-like
YM4VCW	0.0905673	-3.46487	5.66892e-05	high mobility group B protein 9-like isoform X2	F:GO:0003677; C:GO:0005634	F:DNA binding; C:nucleus
XJ9ES7	7.47355	2.90179	0.000598094	F-box protein At5g67140	P:GO:0031146; F:GO:0016874; C:GO:0019005	P:SCF-dependent proteasomal ubiquitin-dependent protein catabolic process; F:ligase activity; C:SCF ubiquitin ligase complex	EC:6	Ligases
2S665N	0.0310711	-5.00828	0.0334385	pectin acetylesterase 12	P:GO:0071555; F:GO:0016787; C:GO:0005576	P:cell wall organization; F:hydrolase activity; C:extracellular region	EC:3	Hydrolases
4A36F8	6.80717	2.76706	0.00105024	peptide methionine sulfoxide reductase-like	F:GO:0008113	F:peptide-methionine (S)-S-oxide reductase activity	EC:1.8.4.11	Peptide-methionine (S)-S-oxide reductase
QL12SG	0.210083	-2.25097	0.0148383	homeobox-leucine zipper protein HAT5	P:GO:0006357; P:GO:0045893; F:GO:0000981; F:GO:0043565; C:GO:0005634	P:regulation of transcription by RNA polymerase II; P:positive regulation of DNA-templated transcription; F:DNA-binding transcription factor activity, RNA polymerase II-specific; F:sequence-specific DNA binding; C:nucleus
IN8D84	0.146656	-2.7695	0.0448643	DNA (cytosine-5)-methyltransferase CMT3	P:GO:0006189; P:GO:0006325; P:GO:0006665; P:GO:0090116; F:GO:0003677; F:GO:0003682; F:GO:0003886; F:GO:0016757; C:GO:0005634; C:GO:0016020	P:'de novo' IMP biosynthetic process; P:chromatin organization; P:sphingolipid metabolic process; P:C-5 methylation of cytosine; F:DNA binding; F:chromatin binding; F:DNA (cytosine-5-)-methyltransferase activity; F:glycosyltransferase activity; C:nucleus; C:membrane	EC:2.1.1.37; EC:2.4	DNA (cytosine-5-)-methyltransferase; Glycosyltransferases
EA09C8	0.149003	-2.74658	0.0101035	DNA-3-methyladenine glycosylase 1	P:GO:0006284; F:GO:0008725	P:base-excision repair; F:DNA-3-methyladenine glycosylase activity	EC:3.2.2.21; EC:3.2.2.20	DNA-3-methyladenine glycosylase II; DNA-3-methyladenine glycosylase I
G490LK	0.134959	-2.88941	0.0276667	fasciclin-like arabinogalactan protein 15	C:GO:0016020	C:membrane
6JCP40	0.0341286	-4.87287	4.10481e-05	protein WALLS ARE THIN 1-like	P:GO:0055085; F:GO:0022857; C:GO:0016020	P:transmembrane transport; F:transmembrane transporter activity; C:membrane
Y9NP63	0.155821	-2.68203	0.0198029	arabinogalactan peptide 22	C:GO:0016020	C:membrane
J77J84	0.00246729	-8.66286	1.41724e-09	polygalacturonase 1 beta-like protein 3
ED5BBM	0.0799901	-3.64403	2.71678e-05	MLP-like protein 43	P:GO:0006952	P:defense response
AFV0LT	0.0825763	-3.59813	0.0142504	protein NETWORKED 1A-like	F:GO:0003779; C:GO:0110165	F:actin binding; C:cellular anatomical entity
YZ9ULU	4.897	2.2919	0.0160474	polyol transporter 5-like	P:GO:0034219; F:GO:0015144; F:GO:0015293; C:GO:0016020	P:carbohydrate transmembrane transport; F:carbohydrate transmembrane transporter activity; F:symporter activity; C:membrane
VW0TTK	0.143734	-2.79853	0.00167979	auxin-induced protein IAA4	P:GO:0006355; P:GO:0009734; C:GO:0005634	P:regulation of DNA-templated transcription; P:auxin-activated signaling pathway; C:nucleus
JT09XU	0.0867784	-3.52652	0.000115118	hypothetical protein Ahy_A07g034894 isoform A	P:GO:0019538; F:GO:0004177	P:protein metabolic process; F:aminopeptidase activity	EC:3.4.11	Acting on peptide bonds (peptidases)
9AW6YP	0.235889	-2.08382	0.0446923	probable mannitol dehydrogenase 1	P:GO:0071704; F:GO:0008270; F:GO:0046029	P:organic substance metabolic process; F:zinc ion binding; F:mannitol dehydrogenase activity	EC:1.1.1.255	Mannitol dehydrogenase
5JI0ZF	4.70326	2.23366	0.0127321	uncharacterized acetyltransferase At3g50280-like
C0VJSJ	9.0421	3.17666	0.000602819	ABC transporter G family member 36	P:GO:0006108; P:GO:0055085; F:GO:0003677; F:GO:0004471; F:GO:0005524; F:GO:0008270; F:GO:0051287; F:GO:0140359; C:GO:0016020	P:malate metabolic process; P:transmembrane transport; F:DNA binding; F:malate dehydrogenase (decarboxylating) (NAD+) activity; F:ATP binding; F:zinc ion binding; F:NAD binding; F:ABC-type transporter activity; C:membrane	EC:1.1.1.38; EC:7; EC:1.1.1.39	Malate dehydrogenase (oxaloacetate-decarboxylating); Translocases; Malate dehydrogenase (decarboxylating)
12M25E	4.67203	2.22405	0.0100654	cellulose synthase-like protein G2 isoform X2	P:GO:0030244; F:GO:0016760; C:GO:0016020	P:cellulose biosynthetic process; F:cellulose synthase (UDP-forming) activity; C:membrane	EC:2.4.1.12	Cellulose synthase (UDP-forming)
8TR5WT	19.4606	4.28249	1.83938e-06	two-on-two hemoglobin-3-like isoform X2	P:GO:0015671; F:GO:0005344; F:GO:0019825; F:GO:0020037	P:oxygen transport; F:oxygen carrier activity; F:oxygen binding; F:heme binding
ZHL4EB	0.205951	-2.27962	0.0184187	protein FAR1-RELATED SEQUENCE 5-like isoform X1	P:GO:0006355; F:GO:0008270; C:GO:0005634	P:regulation of DNA-templated transcription; F:zinc ion binding; C:nucleus
JZ966I	0.0726017	-3.78385	0.000303188	probable LRR receptor-like serine/threonine-protein kinase At4g26540	P:GO:0006468; F:GO:0004672; F:GO:0005524; C:GO:0016020	P:protein phosphorylation; F:protein kinase activity; F:ATP binding; C:membrane	EC:2.7.1	Transferring phosphorus-containing groups
TR1S4A	128.14	7.00158	6.35693e-09	hypothetical protein Ahy_B09g099381	P:GO:0006468; F:GO:0004674; F:GO:0005524; C:GO:0016020	P:protein phosphorylation; F:protein serine/threonine kinase activity; F:ATP binding; C:membrane	EC:2.7.1	Transferring phosphorus-containing groups
I7Z8ND	0.13526	-2.8862	0.000640926	long chain acyl-CoA synthetase 1	P:GO:0001676; F:GO:0004467; F:GO:0005524	P:long-chain fatty acid metabolic process; F:long-chain fatty acid-CoA ligase activity; F:ATP binding	EC:6.2.1.3	Long-chain-fatty-acid--CoA ligase
G6JZIF	0.20581	-2.28062	0.00912416	probable LRR receptor-like serine/threonine-protein kinase RFK1 isoform X1	P:GO:0006468; F:GO:0004674; F:GO:0005524; C:GO:0016020	P:protein phosphorylation; F:protein serine/threonine kinase activity; F:ATP binding; C:membrane	EC:2.7.1	Transferring phosphorus-containing groups
0M132R	0.240607	-2.05525	0.0258787	LRR receptor-like serine/threonine-protein kinase	P:GO:0006468; F:GO:0004672; F:GO:0005524; C:GO:0016020	P:protein phosphorylation; F:protein kinase activity; F:ATP binding; C:membrane	EC:2.7.1	Transferring phosphorus-containing groups
DN7S30	25.9035	4.69508	3.55832e-07	sucrose transport protein SUC1-like	P:GO:0005985; P:GO:0015770; F:GO:0008515; C:GO:0016020	P:sucrose metabolic process; P:sucrose transport; F:sucrose transmembrane transporter activity; C:membrane
M8MQLJ	0.017712	-5.81913	0.000108007	kinesin-like protein KIN-14I isoform X1	P:GO:0007018; F:GO:0003777; F:GO:0005524; F:GO:0008017	P:microtubule-based movement; F:microtubule motor activity; F:ATP binding; F:microtubule binding
XH6BES	11.5851	3.5342	5.83367e-05	7-deoxyloganetin glucosyltransferase-like	F:GO:0008194; F:GO:0018580	F:UDP-glycosyltransferase activity; F:nitronate monooxygenase activity	EC:2.4; EC:1.13.12.16	Glycosyltransferases; Nitronate monooxygenase
I442D3	0.0041103	-7.92654	7.3e-08	transcription factor bHLH57 isoform X1	F:GO:0046983; C:GO:0005634	F:protein dimerization activity; C:nucleus
GE5ZL0	89.3682	6.48169	2.47082e-05	hypothetical protein Ahy_B01g055066 isoform A	F:GO:0004659; C:GO:0031969	F:prenyltransferase activity; C:chloroplast membrane	EC:2.5.1	Transferring alkyl or aryl groups, other than methyl groups
J41PYN	0.237604	-2.07337	0.0129026	kinesin-like protein KIN-4A isoform X1	P:GO:0007018; P:GO:0007052; P:GO:0051231; F:GO:0003777; F:GO:0005524; F:GO:0008017; C:GO:0005875	P:microtubule-based movement; P:mitotic spindle organization; P:spindle elongation; F:microtubule motor activity; F:ATP binding; F:microtubule binding; C:microtubule associated complex
RC54CN	0.0385125	-4.69853	0.000517908	probable xyloglucan glycosyltransferase 12	F:GO:0016757; C:GO:0005794; C:GO:0016020	F:glycosyltransferase activity; C:Golgi apparatus; C:membrane	EC:2.4	Glycosyltransferases
VCKK92	0.199865	-2.3229	0.00750144	protein trichome birefringence-like 38	F:GO:0016413	F:O-acetyltransferase activity	EC:2.3.1	Acyltransferases
M16IE8	0.190237	-2.39413	0.027447	patellin-3	P:GO:0007049; P:GO:0051301; F:GO:0008289; C:GO:0005737; C:GO:0016020	P:cell cycle; P:cell division; F:lipid binding; C:cytoplasm; C:membrane
4T4TWE	0.158659	-2.656	0.00256892	1-phosphatidylinositol-3-phosphate 5-kinase FAB1B-like	P:GO:0016310; P:GO:0046854; F:GO:0000285; F:GO:0005524; F:GO:0046872	P:phosphorylation; P:phosphatidylinositol phosphate biosynthetic process; F:1-phosphatidylinositol-3-phosphate 5-kinase activity; F:ATP binding; F:metal ion binding	EC:2.7.1.150	1-phosphatidylinositol-3-phosphate 5-kinase
3I642Y	5.19172	2.37621	0.00905831	amino acid permease 3-like	P:GO:0006865; P:GO:0009734; P:GO:0055085; F:GO:0015293; C:GO:0016020	P:amino acid transport; P:auxin-activated signaling pathway; P:transmembrane transport; F:symporter activity; C:membrane
K5MJK0	7.27261	2.86247	0.000664818	inorganic pyrophosphatase 2-like	F:GO:0016791; F:GO:0046872	F:phosphatase activity; F:metal ion binding	EC:3.1.3	Acting on ester bonds
YA6PA2	0.243444	-2.03834	0.0121727	protein trichome birefringence-like 19	F:GO:0016413; C:GO:0016020	F:O-acetyltransferase activity; C:membrane	EC:2.3.1	Acyltransferases
BZV88W	0.0243326	-5.36097	1.38804e-08	probable isoaspartyl peptidase/L-asparaginase 3 isoform X1	F:GO:0016787	F:hydrolase activity	EC:3	Hydrolases
LJ933N	0.0539175	-4.2131	0.0352706	U-box domain-containing protein 7
YL5YHR	0.143069	-2.80522	0.000778071	light-regulated protein	C:GO:0009507	C:chloroplast
1EF81S	0.026568	-5.23417	0.0128364	U-box domain-containing protein 7
Y4BNGF	0.11792	-3.08412	0.000261023	(3S,6E)-nerolidol synthase 1-like	F:GO:0000287; F:GO:0010333	F:magnesium ion binding; F:terpene synthase activity	EC:4.2.3	Carbon-oxygen lyases
5P5CS5	0.211355	-2.24226	0.00798789	auxin-induced protein IAA4	P:GO:0006355; P:GO:0009734; C:GO:0005634	P:regulation of DNA-templated transcription; P:auxin-activated signaling pathway; C:nucleus
B2GHU0	10.0398	3.32766	0.000155839	ferritin-2, chloroplastic	P:GO:0006826; P:GO:0006880; F:GO:0004322; F:GO:0008198; F:GO:0008199; C:GO:0009507	P:iron ion transport; P:intracellular sequestering of iron ion; F:ferroxidase activity; F:ferrous iron binding; F:ferric iron binding; C:chloroplast	EC:1.16.3.1	Ferroxidase
6PH6P0	0.192081	-2.38021	0.0253065	putative disease resistance protein At3g14460	P:GO:0006952; P:GO:0051707; F:GO:0043531	P:defense response; P:response to other organism; F:ADP binding
210HIX	0.101844	-3.29557	0.0361293	uncharacterized protein LOC107630764	C:GO:0016020	C:membrane
62HDK2	4.41931	2.14382	0.0394045	proline transporter 2 isoform X1	P:GO:0006865; P:GO:0009734; P:GO:0055085; F:GO:0015293; C:GO:0016020	P:amino acid transport; P:auxin-activated signaling pathway; P:transmembrane transport; F:symporter activity; C:membrane
A1R83D	315.768	8.30272	2.23643e-14	isoflavone reductase-like protein	P:GO:0009807; F:GO:0016491	P:lignan biosynthetic process; F:oxidoreductase activity	EC:1	Oxidoreductases
IT6LLK	0.0450258	-4.4731	3.24946e-06	LRR receptor-like serine/threonine-protein kinase ERECTA isoform X2	P:GO:0006468; F:GO:0004672; F:GO:0005524; C:GO:0016020	P:protein phosphorylation; F:protein kinase activity; F:ATP binding; C:membrane	EC:2.7.1	Transferring phosphorus-containing groups
LB5LIC	0.234649	-2.09142	0.0453266	DNA (cytosine-5)-methyltransferase CMT2-like isoform X1	P:GO:0090116; F:GO:0003677; F:GO:0003682; F:GO:0003886; C:GO:0005634	P:C-5 methylation of cytosine; F:DNA binding; F:chromatin binding; F:DNA (cytosine-5-)-methyltransferase activity; C:nucleus	EC:2.1.1.37	DNA (cytosine-5-)-methyltransferase
3B8Q14	38.3015	5.25933	6.53373e-08	probable nucleoredoxin 1 isoform X1	P:GO:0098869; F:GO:0004791	P:cellular oxidant detoxification; F:thioredoxin-disulfide reductase activity	EC:1.8.1.9; EC:1.8.1.8	Thioredoxin-disulfide reductase; Protein-disulfide reductase
WM4DMJ	0.192049	-2.38045	0.0316426	probable pectinesterase/pectinesterase inhibitor 61	P:GO:0042545; P:GO:0043086; P:GO:0045490; F:GO:0004857; F:GO:0030599; F:GO:0045330; C:GO:0016020	P:cell wall modification; P:negative regulation of catalytic activity; P:pectin catabolic process; F:enzyme inhibitor activity; F:pectinesterase activity; F:aspartyl esterase activity; C:membrane	EC:3.1.1.11	Pectinesterase
Z32C6Q	0.153906	-2.69988	0.00114699	cytosolic sulfotransferase 12-like	F:GO:0008146; C:GO:0005737	F:sulfotransferase activity; C:cytoplasm	EC:2.8.2	Transferring sulfur-containing groups
8K3JW9	9.72403	3.28155	0.000114829	F-box protein At5g67140	P:GO:0031146; F:GO:0016874; C:GO:0019005	P:SCF-dependent proteasomal ubiquitin-dependent protein catabolic process; F:ligase activity; C:SCF ubiquitin ligase complex	EC:6	Ligases
6JHV2K	11.727	3.55177	0.00224558	chalcone--flavonone isomerase 1B-1	P:GO:0009813; F:GO:0045430	P:flavonoid biosynthetic process; F:chalcone isomerase activity	EC:5.5.1.6	Chalcone isomerase
IB4LGX	7.97266	2.99506	0.000383576	probable amino acid permease 7	P:GO:0006865; P:GO:0009734; P:GO:0055085; F:GO:0015293; C:GO:0016020	P:amino acid transport; P:auxin-activated signaling pathway; P:transmembrane transport; F:symporter activity; C:membrane
BH9RMT	55.3163	5.78963	1.39562e-09	cytochrome P450 81E8-like	F:GO:0004497; F:GO:0005506; F:GO:0016705; F:GO:0020037; C:GO:0016020	F:monooxygenase activity; F:iron ion binding; F:oxidoreductase activity, acting on paired donors, with incorporation or reduction of molecular oxygen; F:heme binding; C:membrane	EC:1.14	Acting on paired donors, with incorporation or reduction of molecular oxygen. The oxygen incorporated need not be derived from O(2)
NE11RF	0.206668	-2.27461	0.0094282	beta-glucosidase 46-like	P:GO:0005975; P:GO:0015713; P:GO:0015748; F:GO:0004553; F:GO:0015120; F:GO:0015605; C:GO:0031969	P:carbohydrate metabolic process; P:phosphoglycerate transmembrane transport; P:organophosphate ester transport; F:hydrolase activity, hydrolyzing O-glycosyl compounds; F:phosphoglycerate transmembrane transporter activity; F:organophosphate ester transmembrane transporter activity; C:chloroplast membrane	EC:3.2.1	Glycosylases
MX4LCS	0.0137834	-6.18092	2.90052e-06	transcription factor bHLH63	P:GO:0006355; F:GO:0046983; C:GO:0005634	P:regulation of DNA-templated transcription; F:protein dimerization activity; C:nucleus
BD3621	0.0416635	-4.58507	0.00287235	kinesin-like protein KIN-14I isoform X1	P:GO:0007018; F:GO:0003777; F:GO:0005524; F:GO:0008017	P:microtubule-based movement; F:microtubule motor activity; F:ATP binding; F:microtubule binding
FV71QX	0.0629037	-3.99071	0.0473699	WEB family protein At2g40480
35XI12	4.82155	2.2695	0.00902422	serine/threonine receptor-like kinase NFP	P:GO:0006468; F:GO:0004672; F:GO:0005524; C:GO:0005886	P:protein phosphorylation; F:protein kinase activity; F:ATP binding; C:plasma membrane	EC:2.7.1	Transferring phosphorus-containing groups
57RHWF	4.50126	2.17033	0.00786942	peptide methionine sulfoxide reductase-like	F:GO:0008113	F:peptide-methionine (S)-S-oxide reductase activity	EC:1.8.4.11	Peptide-methionine (S)-S-oxide reductase
K54NA5	0.202133	-2.30662	0.00803194	AT-hook motif nuclear-localized protein 9	F:GO:0003680; C:GO:0005634	F:minor groove of adenine-thymine-rich DNA binding; C:nucleus
V1ZA79	0.0624952	-4.00011	0.000529156	TORTIFOLIA1-like protein 4	F:GO:0008017; C:GO:0005874	F:microtubule binding; C:microtubule
IE1EN5	0.162119	-2.62487	0.00969941	growth-regulating factor 1-like isoform X2	P:GO:0006355; P:GO:0099402; F:GO:0005524; C:GO:0005634	P:regulation of DNA-templated transcription; P:plant organ development; F:ATP binding; C:nucleus
UR837P	4.89203	2.29043	0.00674199	probable galactinol--sucrose galactosyltransferase 6	P:GO:0005975; F:GO:0016757	P:carbohydrate metabolic process; F:glycosyltransferase activity	EC:2.4	Glycosyltransferases
P4QE4D	0.153325	-2.70533	0.0013225	uncharacterized protein LOC107492157
BTW1U1	0.172352	-2.53657	0.0369978	patellin-3-like	P:GO:0007049; P:GO:0051301; F:GO:0008289; C:GO:0005737; C:GO:0016020	P:cell cycle; P:cell division; F:lipid binding; C:cytoplasm; C:membrane
6RH3SX	0.125945	-2.98914	0.0104086	hypothetical protein Ahy_B01g052681
RFF6WQ	7.6274	2.93119	0.00357354	peroxidase A2	P:GO:0006979; P:GO:0042744; P:GO:0098869; F:GO:0020037; F:GO:0046872; F:GO:0140825; C:GO:0005576	P:response to oxidative stress; P:hydrogen peroxide catabolic process; P:cellular oxidant detoxification; F:heme binding; F:metal ion binding; F:lactoperoxidase activity; C:extracellular region	EC:1.11.1.7	Peroxidase
LLG5IK	0.0327356	-4.933	0.00628472	alcohol dehydrogenase 1	P:GO:0016192; F:GO:0008270; F:GO:0016491	P:vesicle-mediated transport; F:zinc ion binding; F:oxidoreductase activity	EC:1	Oxidoreductases
00JV9G	0.0628197	-3.99264	0.00104814	transcription factor PHYTOCHROME INTERACTING FACTOR-LIKE 15 isoform X2	P:GO:0006355; F:GO:0003700; F:GO:0046983; C:GO:0005634	P:regulation of DNA-templated transcription; F:DNA-binding transcription factor activity; F:protein dimerization activity; C:nucleus
L7UW02	5.88488	2.55701	0.00182281	temperature-induced lipocalin-1-like
0PDV4E	4.38412	2.13229	0.010581	Transcription elongation factor B polypeptide 1	P:GO:0006414; P:GO:0006511; P:GO:0009734; P:GO:0009867; F:GO:0003746; F:GO:0030674; C:GO:0070449	P:translational elongation; P:ubiquitin-dependent protein catabolic process; P:auxin-activated signaling pathway; P:jasmonic acid mediated signaling pathway; F:translation elongation factor activity; F:protein-macromolecule adaptor activity; C:elongin complex
ZQC39I	0.242199	-2.04574	0.04061	LRR receptor-like serine/threonine-protein kinase EFR
BV73BK	0.126913	-2.97808	0.0273669	protein DETOXIFICATION 34 isoform X2	P:GO:1990961; F:GO:0015297; F:GO:0042910; C:GO:0016020	P:xenobiotic detoxification by transmembrane export across the plasma membrane; F:antiporter activity; F:xenobiotic transmembrane transporter activity; C:membrane
WYWF3X	0.214769	-2.21914	0.00734293	protein NUCLEAR FUSION DEFECTIVE 4-like	P:GO:0006851; F:GO:0005509; C:GO:0016020	P:mitochondrial calcium ion transmembrane transport; F:calcium ion binding; C:membrane
E7EREU	0.204926	-2.28682	0.00706451	17.3 kDa class I heat shock protein-like
FB4L04	0.235456	-2.08647	0.0366814	COP1-interacting protein 7-like
Q4LS46	7.79107	2.96182	0.0013732	F-box protein At5g39450-like
EU3L7N	0.193622	-2.36868	0.0127764	rop guanine nucleotide exchange factor 1	P:GO:0050790; F:GO:0005085	P:regulation of catalytic activity; F:guanyl-nucleotide exchange factor activity
RQ0VMS	0.210305	-2.24944	0.00759968	cytochrome P450 71A1	P:GO:0090305; F:GO:0003676; F:GO:0004497; F:GO:0005506; F:GO:0008408; F:GO:0016705; F:GO:0020037; C:GO:0016020	P:nucleic acid phosphodiester bond hydrolysis; F:nucleic acid binding; F:monooxygenase activity; F:iron ion binding; F:3'-5' exonuclease activity; F:oxidoreductase activity, acting on paired donors, with incorporation or reduction of molecular oxygen; F:heme binding; C:membrane	EC:3.1; EC:1.14	Acting on ester bonds; Acting on paired donors, with incorporation or reduction of molecular oxygen. The oxygen incorporated need not be derived from O(2)
BRNL8L	0.010041	-6.63796	1.35821e-09	proline dehydrogenase 2, mitochondrial-like	P:GO:0006562; F:GO:0004657	P:proline catabolic process; F:proline dehydrogenase activity	EC:1.5.5.2	Proline dehydrogenase
P6VCNZ	6.33647	2.66368	0.00687941	sugar transport protein 13	P:GO:0015749; F:GO:0015145; F:GO:0015293; C:GO:0016020	P:monosaccharide transmembrane transport; F:monosaccharide transmembrane transporter activity; F:symporter activity; C:membrane
RJI6AK	0.188454	-2.40772	0.00320141	uncharacterized protein LOC107631163
Z0P9E6	0.121314	-3.04318	0.0172793	transmembrane 9 superfamily member 8-like	P:GO:0072657; C:GO:0000139; C:GO:0010008	P:protein localization to membrane; C:Golgi membrane; C:endosome membrane
Q4799Z	5.19405	2.37686	0.00419132	uncharacterized protein LOC107621512 isoform X1
1HE4TQ	0.0615166	-4.02288	0.000628758	transmembrane 9 superfamily member 8-like	P:GO:0072657; C:GO:0000139; C:GO:0010008	P:protein localization to membrane; C:Golgi membrane; C:endosome membrane
GX1WML	0.134981	-2.88917	0.00133882	endoglucanase 25-like	P:GO:0030245; F:GO:0008810; C:GO:0016020	P:cellulose catabolic process; F:cellulase activity; C:membrane	EC:3.2.1.4	Cellulase
H21F5W	0.214334	-2.22207	0.0113412	probable polygalacturonase isoform X2	P:GO:0005975; F:GO:0004650	P:carbohydrate metabolic process; F:polygalacturonase activity	EC:3.2.1.15	Endo-polygalacturonase
9IJ4FV	0.00213908	-8.86879	1.69812e-11	myosin-17-like isoform X5	F:GO:0003774; F:GO:0003779; F:GO:0005524; C:GO:0016459	F:cytoskeletal motor activity; F:actin binding; F:ATP binding; C:myosin complex
FJ610L	0.0168183	-5.89382	0.0102186	gibberellin-regulated protein 4-like	C:GO:0016020	C:membrane
IAT0HN	0.204551	-2.28947	0.00701989	probable inactive ATP-dependent zinc metalloprotease FTSHI 2, chloroplastic isoform X1	P:GO:0006508; F:GO:0004176; F:GO:0004222; F:GO:0005524; F:GO:0016887; C:GO:0005737; C:GO:0016020; C:GO:0043231	P:proteolysis; F:ATP-dependent peptidase activity; F:metalloendopeptidase activity; F:ATP binding; F:ATP hydrolysis activity; C:cytoplasm; C:membrane; C:intracellular membrane-bounded organelle	EC:3.4.24; EC:3.6.1.15	Acting on peptide bonds (peptidases); Nucleoside-triphosphate phosphatase
GF06UQ	0.169847	-2.55769	0.00301065	AT-hook motif nuclear-localized protein 9	F:GO:0003680; C:GO:0005634	F:minor groove of adenine-thymine-rich DNA binding; C:nucleus
ZNW71Q	0.156673	-2.67417	0.00392166	rop guanine nucleotide exchange factor 1	P:GO:0050790; F:GO:0005085	P:regulation of catalytic activity; F:guanyl-nucleotide exchange factor activity
HLXV4L	20.7468	4.37482	8.63e-07	zinc transporter 5-like isoform X1	P:GO:0071577; F:GO:0005385; C:GO:0016020	P:zinc ion transmembrane transport; F:zinc ion transmembrane transporter activity; C:membrane
LGAM8W	7.50737	2.90831	0.00972744	chalcone--flavonone isomerase 1B-1-like	P:GO:0009813; F:GO:0045430	P:flavonoid biosynthetic process; F:chalcone isomerase activity	EC:5.5.1.6	Chalcone isomerase
V8PY6L	0.00257833	-8.59935	2e-09	leucine-rich repeat extensin-like protein 3
RL0B30	9.48223	3.24523	0.000117204	BURP domain protein RD22
THGE5Z	0.0591353	-4.07984	1.44561e-05	hypothetical protein Ahy_A04g018981	C:GO:0016020	C:membrane
FK1L07	0.0887029	-3.49487	0.0177688	hevamine-A-like isoform X1	P:GO:0005975; F:GO:0004553	P:carbohydrate metabolic process; F:hydrolase activity, hydrolyzing O-glycosyl compounds	EC:3.2.1	Glycosylases
L7SRZY	0.118609	-3.07572	0.000342701	hypothetical protein Ahy_A03g012825 isoform J
FW2V6H	612.71	9.25906	2.2999e-16	pathogenesis-related protein 1C	P:GO:0009607; C:GO:0005576	P:response to biotic stimulus; C:extracellular region
YNE1J7	0.237758	-2.07244	0.013088	protein trichome birefringence-like 38	F:GO:0016413	F:O-acetyltransferase activity	EC:2.3.1	Acyltransferases
R6IGW9	0.112748	-3.14883	0.00182652	common plant regulatory factor 1 isoform X1	P:GO:0006355; F:GO:0003700; F:GO:0043565; C:GO:0005634	P:regulation of DNA-templated transcription; F:DNA-binding transcription factor activity; F:sequence-specific DNA binding; C:nucleus
E7873Y	0.162482	-2.62165	0.00503015	uncharacterized protein LOC112715768 isoform X2
03HAKR	0.118483	-3.07725	0.000231153	high mobility group B protein 9 isoform X2	F:GO:0003677; C:GO:0005634	F:DNA binding; C:nucleus
4L43B4	0.2181	-2.19694	0.00672059	heat stress transcription factor A-7a-like	P:GO:0006357; P:GO:0034605; F:GO:0000978; F:GO:0003700; F:GO:0008168; C:GO:0005634	P:regulation of transcription by RNA polymerase II; P:cellular response to heat; F:RNA polymerase II cis-regulatory region sequence-specific DNA binding; F:DNA-binding transcription factor activity; F:methyltransferase activity; C:nucleus	EC:2.1.1	Transferring one-carbon groups
BJL1FY	0.101042	-3.30697	0.0475917	WEB family protein At2g40480-like
J5JSS9	15.3058	3.93601	1.13608e-05	caffeoyl CoA O-methyltransferase	P:GO:0032259; F:GO:0008171	P:methylation; F:O-methyltransferase activity	EC:2.1.1	Transferring one-carbon groups
V5BWWI	15.1273	3.91908	2.51788e-05	gibberellin 2-beta-dioxygenase 1	P:GO:0009416; P:GO:0045487; F:GO:0046872; F:GO:0052634	P:response to light stimulus; P:gibberellin catabolic process; F:metal ion binding; F:C-19 gibberellin 2-beta-dioxygenase activity	EC:1.14.11.13	Gibberellin 2-beta-dioxygenase
CKB6LS	0.00734012	-7.08998	1.27476e-09	polygalacturonase 1 beta-like protein 3
ASC2XS	0.214158	-2.22325	0.00608338	monothiol glutaredoxin-S11	F:GO:0097573	F:glutathione oxidoreductase activity	EC:1.8	Acting on a sulfur group of donors
YS5S6S	0.110576	-3.17689	0.000557928	acid beta-fructofuranosidase	P:GO:0005975; F:GO:0004564; C:GO:0005775; C:GO:0016020	P:carbohydrate metabolic process; F:beta-fructofuranosidase activity; C:vacuolar lumen; C:membrane	EC:3.2.1.26	Beta-fructofuranosidase
7US8C9	19.5154	4.28654	1.59692e-06	sucrose transport protein SUC1-like	P:GO:0005985; P:GO:0015770; F:GO:0008515; C:GO:0016020	P:sucrose metabolic process; P:sucrose transport; F:sucrose transmembrane transporter activity; C:membrane
L85FTG	0.147001	-2.7661	0.0412596	monocopper oxidase-like protein SKU5	F:GO:0005507; F:GO:0016491	F:copper ion binding; F:oxidoreductase activity	EC:1	Oxidoreductases
5LV01Z	0.145562	-2.78029	0.000778824	phosphoglycerate mutase-like protein 1 isoform X1
10LG66	0.0220867	-5.50068	0.00887865	stomatal closure-related actin-binding protein 2-like isoform X2	P:GO:0007015; P:GO:0010119; F:GO:0003779	P:actin filament organization; P:regulation of stomatal movement; F:actin binding
B7U3FX	1150.33	10.1678	1.02281e-12	DEAD-box ATP-dependent RNA helicase 28-like	F:GO:0003676; F:GO:0003724; F:GO:0005524; F:GO:0016787	F:nucleic acid binding; F:RNA helicase activity; F:ATP binding; F:hydrolase activity	EC:3.6.4.13	RNA helicase
P2ZBX8	0.173953	-2.52323	0.00715319	ABC transporter B family member 1	P:GO:0055085; F:GO:0005524; F:GO:0140359; C:GO:0016020	P:transmembrane transport; F:ATP binding; F:ABC-type transporter activity; C:membrane	EC:7	Translocases
HSP4SF	5.15559	2.36614	0.00368053	zinc transporter 11	P:GO:0030001; P:GO:0055085; F:GO:0046873; C:GO:0016020	P:metal ion transport; P:transmembrane transport; F:metal ion transmembrane transporter activity; C:membrane
WMTX8C	26.3086	4.71746	4.96e-07	probable nucleoredoxin 1 isoform X1	P:GO:0098869; F:GO:0004791	P:cellular oxidant detoxification; F:thioredoxin-disulfide reductase activity	EC:1.8.1.9; EC:1.8.1.8	Thioredoxin-disulfide reductase; Protein-disulfide reductase
S9CKM7	0.217305	-2.20221	0.00663906	cingulin-like protein 1	P:GO:0006412; F:GO:0003735; C:GO:0005840	P:translation; F:structural constituent of ribosome; C:ribosome
408BM2	0.0179725	-5.79807	0.00829251	Expansin-A4 isoform A	P:GO:0009653; P:GO:0009664; C:GO:0005576; C:GO:0016020	P:anatomical structure morphogenesis; P:plant-type cell wall organization; C:extracellular region; C:membrane
2F0WHB	0.0623225	-4.0041	0.000102117	potassium transporter 2	P:GO:0071805; F:GO:0015079; C:GO:0005886	P:potassium ion transmembrane transport; F:potassium ion transmembrane transporter activity; C:plasma membrane
UG0RNA	0.228302	-2.13098	0.00804407	receptor-like cytosolic serine/threonine-protein kinase RBK2	P:GO:0006468; F:GO:0004674; F:GO:0005524	P:protein phosphorylation; F:protein serine/threonine kinase activity; F:ATP binding	EC:2.7.1	Transferring phosphorus-containing groups
5WFN9L	0.0809294	-3.62719	2.60531e-05	Protein SYM1	C:GO:0016020	C:membrane
I40GDJ	0.20793	-2.26583	0.0051174	uncharacterized protein LOC107619771	P:GO:0015979; C:GO:0009507; C:GO:0009522	P:photosynthesis; C:chloroplast; C:photosystem I
NY0XIY	0.111586	-3.16378	0.0268923	aspartic proteinase A1 isoform X2	P:GO:0006508; P:GO:0006629; F:GO:0004190	P:proteolysis; P:lipid metabolic process; F:aspartic-type endopeptidase activity	EC:3.4.23	Acting on peptide bonds (peptidases)
VPW6I2	0.234172	-2.09436	0.00948618	cingulin-like protein 1	P:GO:0006412; F:GO:0003735; C:GO:0005840	P:translation; F:structural constituent of ribosome; C:ribosome
722ASC	0.145668	-2.77924	0.000804491	omega-3 fatty acid desaturase, chloroplastic-like	P:GO:0000162; P:GO:0006119; P:GO:0006629; P:GO:0009423; P:GO:0019563; F:GO:0016717; C:GO:0016020	P:tryptophan biosynthetic process; P:oxidative phosphorylation; P:lipid metabolic process; P:chorismate biosynthetic process; P:glycerol catabolic process; F:oxidoreductase activity, acting on paired donors, with oxidation of a pair of donors resulting in the reduction of molecular oxygen to two molecules of water; C:membrane	EC:1.14.19	Acting on paired donors, with incorporation or reduction of molecular oxygen. The oxygen incorporated need not be derived from O(2)
SE6XPK	0.107618	-3.21601	0.00022847	acid beta-fructofuranosidase	P:GO:0005975; F:GO:0004564; C:GO:0005775; C:GO:0016020	P:carbohydrate metabolic process; F:beta-fructofuranosidase activity; C:vacuolar lumen; C:membrane	EC:3.2.1.26	Beta-fructofuranosidase
2U7QKV	0.129581	-2.94807	0.00250307	EEIG1/EHBP1 N-terminal domain containing protein
UPU6LY	0.00989133	-6.65962	7.92029e-08	transcription factor bHLH67-like isoform X1	F:GO:0046983; C:GO:0005634	F:protein dimerization activity; C:nucleus
FJ0G75	0.114575	-3.12564	0.00378669	subtilisin-like protease SBT2.6	P:GO:0006508; F:GO:0004252	P:proteolysis; F:serine-type endopeptidase activity	EC:3.4.21	Acting on peptide bonds (peptidases)
YH7XEC	9.46059	3.24193	0.0141807	Glyceraldehyde-3-phosphate dehydrogenase, cytosolic	P:GO:0006006; P:GO:0006096; F:GO:0004365; F:GO:0050661; F:GO:0051287; C:GO:0005829	P:glucose metabolic process; P:glycolytic process; F:glyceraldehyde-3-phosphate dehydrogenase (NAD+) (phosphorylating) activity; F:NADP binding; F:NAD binding; C:cytosol	EC:1.2.1.59; EC:1.2.1.12	Glyceraldehyde-3-phosphate dehydrogenase (NAD(P)(+)) (phosphorylating); Glyceraldehyde-3-phosphate dehydrogenase (phosphorylating)
CWZU13	0.0310711	-5.00828	0.00232753	probable pectate lyase 18	P:GO:0045490; F:GO:0030570; F:GO:0046872	P:pectin catabolic process; F:pectate lyase activity; F:metal ion binding	EC:4.2.2.2	Pectate lyase
R2H4JL	0.174737	-2.51674	0.00198976	MLP-like protein 43
A3CFJS	0.214329	-2.2221	0.0406755	IAA-amino acid hydrolase ILR1-like 6	P:GO:0009850; F:GO:0016787	P:auxin metabolic process; F:hydrolase activity	EC:3	Hydrolases
3NBS2E	0.028203	-5.14801	0.0197705	leucine-rich repeat receptor-like protein kinase TDR	P:GO:0006468; F:GO:0004672; F:GO:0005524; C:GO:0016020	P:protein phosphorylation; F:protein kinase activity; F:ATP binding; C:membrane	EC:2.7.1	Transferring phosphorus-containing groups
5ITW1B	424.433	8.72939	1.32952e-15	zeaxanthin epoxidase, chloroplastic	P:GO:0006506; P:GO:0009099; P:GO:0009423; P:GO:0009688; P:GO:0016567; F:GO:0052662; F:GO:0071949; C:GO:0009507; C:GO:0016020	P:GPI anchor biosynthetic process; P:valine biosynthetic process; P:chorismate biosynthetic process; P:abscisic acid biosynthetic process; P:protein ubiquitination; F:zeaxanthin epoxidase activity; F:FAD binding; C:chloroplast; C:membrane	EC:1.14.15.21	Zeaxanthin epoxidase
CYZ0T8	0.13571	-2.8814	0.00585572	formin-like protein 1	P:GO:0045010; F:GO:0051015; C:GO:0016020	P:actin nucleation; F:actin filament binding; C:membrane
VYWU26	0.187946	-2.41161	0.00592259	alcohol dehydrogenase class-3	P:GO:0006069; P:GO:0046294; F:GO:0004024; F:GO:0008270; F:GO:0106321; F:GO:0106322; C:GO:0005829	P:ethanol oxidation; P:formaldehyde catabolic process; F:alcohol dehydrogenase activity, zinc-dependent; F:zinc ion binding; F:S-(hydroxymethyl)glutathione dehydrogenase NADP activity; F:S-(hydroxymethyl)glutathione dehydrogenase NAD activity; C:cytosol	EC:1.1.1.284; EC:1.1.1.1; EC:1.1.1.71	S-(hydroxymethyl)glutathione dehydrogenase; Alcohol dehydrogenase; Alcohol dehydrogenase (NAD(P)(+))
68YCJI	0.0106581	-6.55191	0.00047212	protein SIEVE ELEMENT OCCLUSION B-like	P:GO:0010088	P:phloem development
82IR2S	0.0227255	-5.45954	0.000175402	geraniol 8-hydroxylase-like	F:GO:0004497; F:GO:0005506; F:GO:0016705; F:GO:0020037; C:GO:0016020	F:monooxygenase activity; F:iron ion binding; F:oxidoreductase activity, acting on paired donors, with incorporation or reduction of molecular oxygen; F:heme binding; C:membrane	EC:1.14	Acting on paired donors, with incorporation or reduction of molecular oxygen. The oxygen incorporated need not be derived from O(2)
LG7CZ2	4.20256	2.07127	0.00965727	uncharacterized acetyltransferase At3g50280-like
T3QZI5	0.197053	-2.34334	0.0226713	arabinogalactan peptide 22	C:GO:0016020	C:membrane
H49T8T	0.236621	-2.07935	0.0435056	uncharacterized protein LOC112775443 isoform X1	F:GO:0043531	F:ADP binding
72B7PK	0.0977703	-3.35446	0.0114195	mannose/glucose-specific lectin-like	F:GO:0030246	F:carbohydrate binding
9SD0MH	0.164898	-2.60035	0.00182067	hypothetical protein Ahy_A07g034871 isoform A
N5G7QD	0.194282	-2.36377	0.00556961	superoxide dismutase [Cu-Zn], chloroplastic	P:GO:0019430; F:GO:0004784; F:GO:0046872	P:removal of superoxide radicals; F:superoxide dismutase activity; F:metal ion binding	EC:1.15.1.1	Superoxide dismutase
YZ918W	0.00395085	-7.98362	1.85222e-11	uncharacterized protein LOC112697459
GVHP98	6.73924	2.75259	0.000783948	UPF0047 protein C4A8.02c
ZHC70T	5.77497	2.52981	0.00223286	polyol transporter 5-like	P:GO:0034219; F:GO:0015144; F:GO:0015293; C:GO:0016020	P:carbohydrate transmembrane transport; F:carbohydrate transmembrane transporter activity; F:symporter activity; C:membrane
RJK860	0.132704	-2.91372	0.000606487	pectin acetylesterase 8-like	P:GO:0071555; F:GO:0016787; C:GO:0005576	P:cell wall organization; F:hydrolase activity; C:extracellular region	EC:3	Hydrolases
SVE7QB	0.166654	-2.58507	0.024095	transcription factor bHLH96	F:GO:0046983; C:GO:0005634	F:protein dimerization activity; C:nucleus
6SD2NF	0.185236	-2.43257	0.00868926	probable pectinesterase/pectinesterase inhibitor 61	P:GO:0042545; P:GO:0043086; P:GO:0045490; F:GO:0004857; F:GO:0030599; F:GO:0045330; C:GO:0016020	P:cell wall modification; P:negative regulation of catalytic activity; P:pectin catabolic process; F:enzyme inhibitor activity; F:pectinesterase activity; F:aspartyl esterase activity; C:membrane	EC:3.1.1.11	Pectinesterase
JC6E3B	0.122958	-3.02376	0.00293574	tubulin beta-1 chain	P:GO:0000226; P:GO:0000278; F:GO:0003924; F:GO:0005200; F:GO:0005525; F:GO:0016757; C:GO:0005737; C:GO:0005874	P:microtubule cytoskeleton organization; P:mitotic cell cycle; F:GTPase activity; F:structural constituent of cytoskeleton; F:GTP binding; F:glycosyltransferase activity; C:cytoplasm; C:microtubule	EC:2.4; EC:3.6.1.15	Glycosyltransferases; Nucleoside-triphosphate phosphatase
WLZ7Z3	0.178337	-2.48732	0.00226097	omega-3 fatty acid desaturase, chloroplastic	P:GO:0000162; P:GO:0006119; P:GO:0006629; P:GO:0009423; P:GO:0019563; F:GO:0016717; C:GO:0016020	P:tryptophan biosynthetic process; P:oxidative phosphorylation; P:lipid metabolic process; P:chorismate biosynthetic process; P:glycerol catabolic process; F:oxidoreductase activity, acting on paired donors, with oxidation of a pair of donors resulting in the reduction of molecular oxygen to two molecules of water; C:membrane	EC:1.14.19	Acting on paired donors, with incorporation or reduction of molecular oxygen. The oxygen incorporated need not be derived from O(2)
SZ7SGM	0.173671	-2.52557	0.022682	uncharacterized protein LOC112790367
QLA9Z7	12.2357	3.61303	2.30617e-05	gibberellin-regulated protein 1-like
XRS16L	0.0768957	-3.70095	0.00208366	kinesin-like protein NACK1 isoform X1	P:GO:0007018; F:GO:0003777; F:GO:0005524; F:GO:0008017; C:GO:0005874	P:microtubule-based movement; F:microtubule motor activity; F:ATP binding; F:microtubule binding; C:microtubule
CNXW4V	0.186106	-2.4258	0.00699876	TPR repeat-containing thioredoxin TTL1-like	C:GO:0005737	C:cytoplasm
W56MR2	4.80446	2.26437	0.00503455	zinc transporter 11	P:GO:0030001; P:GO:0055085; F:GO:0046873; C:GO:0016020	P:metal ion transport; P:transmembrane transport; F:metal ion transmembrane transporter activity; C:membrane
AGD9YF	0.077629	-3.68726	1.6382e-05	non-specific lipid-transfer protein 1-like	P:GO:0006869; F:GO:0008289; C:GO:0016020	P:lipid transport; F:lipid binding; C:membrane
YPC5LP	20.7151	4.37261	6.80764e-07	uncharacterized acetyltransferase At3g50280-like
LCQ5GJ	0.199687	-2.32419	0.0253752	uncharacterized protein LOC107478269
90Y0GX	0.0333308	-4.907	0.0177275	L-ascorbate oxidase homolog	F:GO:0005507; F:GO:0016491	F:copper ion binding; F:oxidoreductase activity	EC:1	Oxidoreductases
6F344G	0.18082	-2.46738	0.00434732	Lipase isoform C	P:GO:0006629; F:GO:0004806; C:GO:0016020	P:lipid metabolic process; F:triglyceride lipase activity; C:membrane	EC:3.1.1.1; EC:3.1.1.3	Carboxylesterase; Triacylglycerol lipase
ARY3NI	0.198403	-2.3335	0.00384492	monothiol glutaredoxin-S11	F:GO:0097573	F:glutathione oxidoreductase activity	EC:1.8	Acting on a sulfur group of donors
P85M38	0.105088	-3.25034	0.0285187	polygalacturonase At1g48100-like	P:GO:0005975; F:GO:0004650; F:GO:0047911	P:carbohydrate metabolic process; F:polygalacturonase activity; F:galacturan 1,4-alpha-galacturonidase activity	EC:3.2.1.67; EC:3.2.1.15	Galacturonan 1,4-alpha-galacturonidase; Endo-polygalacturonase
00UVWE	0.193969	-2.3661	0.00343235	probable 1-deoxy-D-xylulose-5-phosphate synthase, chloroplastic	P:GO:0009228; P:GO:0016114; P:GO:0052865; F:GO:0008661; F:GO:0046872	P:thiamine biosynthetic process; P:terpenoid biosynthetic process; P:1-deoxy-D-xylulose 5-phosphate biosynthetic process; F:1-deoxy-D-xylulose-5-phosphate synthase activity; F:metal ion binding	EC:2.2.1.7	1-deoxy-D-xylulose-5-phosphate synthase
9M6DNI	9.44978	3.24028	0.00010458	probable amino acid permease 7	P:GO:0006865; P:GO:0009734; P:GO:0055085; F:GO:0015293; C:GO:0016020	P:amino acid transport; P:auxin-activated signaling pathway; P:transmembrane transport; F:symporter activity; C:membrane
VLT6V3	0.0126427	-6.30555	0.00102636	protein GAST1-like
VYY6KX	0.0991217	-3.33466	0.000335827	Expansin-A15 isoform B	P:GO:0009653; P:GO:0009664; C:GO:0005576; C:GO:0016020	P:anatomical structure morphogenesis; P:plant-type cell wall organization; C:extracellular region; C:membrane
937JDH	0.0990356	-3.33591	0.000141843	beta-galactosidase 5-like	P:GO:0005975; F:GO:0004565	P:carbohydrate metabolic process; F:beta-galactosidase activity	EC:3.2.1.23	Beta-galactosidase
49H271	0.00147817	-9.40198	1.00211e-16	21 kDa protein-like	P:GO:0043086; F:GO:0004857	P:negative regulation of catalytic activity; F:enzyme inhibitor activity
5BA4ES	0.0311768	-5.00338	7.84136e-07	transcription factor bHLH63-like	P:GO:0006355; F:GO:0046983; C:GO:0005634	P:regulation of DNA-templated transcription; F:protein dimerization activity; C:nucleus
RVLE1D	0.123388	-3.01873	0.0309525	probable pectinesterase/pectinesterase inhibitor 51	P:GO:0042545; P:GO:0043086; P:GO:0045490; F:GO:0030599; F:GO:0045330; F:GO:0046910	P:cell wall modification; P:negative regulation of catalytic activity; P:pectin catabolic process; F:pectinesterase activity; F:aspartyl esterase activity; F:pectinesterase inhibitor activity	EC:3.1.1.11	Pectinesterase
P49U3L	8.2695	3.0478	0.000228004	dehydrodolichyl diphosphate synthase 2-like isoform X1	F:GO:0004659	F:prenyltransferase activity	EC:2.5.1	Transferring alkyl or aryl groups, other than methyl groups
GIKJ41	626.952	9.29221	3.56984e-14	hypothetical protein Ahy_A02g008445	C:GO:0016020	C:membrane
0LT2FK	0.106391	-3.23256	0.025937	probable pectinesterase/pectinesterase inhibitor 51	P:GO:0042545; P:GO:0043086; P:GO:0045490; F:GO:0030599; F:GO:0045330; F:GO:0046910	P:cell wall modification; P:negative regulation of catalytic activity; P:pectin catabolic process; F:pectinesterase activity; F:aspartyl esterase activity; F:pectinesterase inhibitor activity	EC:3.1.1.11	Pectinesterase
L3XW27	0.0964839	-3.37357	0.00267597	beta-galactosidase 3-like	P:GO:0005975; F:GO:0004565; F:GO:0030246	P:carbohydrate metabolic process; F:beta-galactosidase activity; F:carbohydrate binding	EC:3.2.1.23	Beta-galactosidase
I5R2ME	0.154641	-2.69301	0.013583	uncharacterized protein LOC107613905
TWF6U3	0.172153	-2.53824	0.00703355	potassium transporter 2	P:GO:0071805; F:GO:0015079; C:GO:0005886	P:potassium ion transmembrane transport; F:potassium ion transmembrane transporter activity; C:plasma membrane
967JHU	4.43903	2.15024	0.00763493	phosphoenolpyruvate carboxylase 2	P:GO:0006099; P:GO:0015977; F:GO:0008964	P:tricarboxylic acid cycle; P:carbon fixation; F:phosphoenolpyruvate carboxylase activity	EC:4.1.1.31; EC:4.1.1.32	Phosphoenolpyruvate carboxylase; Phosphoenolpyruvate carboxykinase (GTP)
ISNY9U	0.211717	-2.23979	0.0066487	UDP-glucuronate 4-epimerase 6-like	C:GO:0016020	C:membrane
VKSA8D	4.64882	2.21686	0.0055809	protein TIC 55, chloroplastic	P:GO:0045036; F:GO:0010277; F:GO:0046872; F:GO:0051537; C:GO:0009507; C:GO:0016020	P:protein targeting to chloroplast; F:chlorophyllide a oxygenase [overall] activity; F:metal ion binding; F:2 iron, 2 sulfur cluster binding; C:chloroplast; C:membrane	EC:1.13.12; EC:1.14.13.122	Acting on single donors with incorporation of molecular oxygen (oxygenases). The oxygen incorporated need not be derived from O(2); Chlorophyllide a oxygenase
562DT1	0.144726	-2.78861	0.00292263	protein MANNAN SYNTHESIS-RELATED 1-like	P:GO:0006004; F:GO:0016740; C:GO:0016020	P:fucose metabolic process; F:transferase activity; C:membrane	EC:2	Transferases
C3F51K	6.11065	2.61132	0.00750894	NADP-dependent malic enzyme isoform X1	P:GO:0006108; F:GO:0004471; F:GO:0046872; F:GO:0051287	P:malate metabolic process; F:malate dehydrogenase (decarboxylating) (NAD+) activity; F:metal ion binding; F:NAD binding	EC:1.1.1.38; EC:1.1.1.39	Malate dehydrogenase (oxaloacetate-decarboxylating); Malate dehydrogenase (decarboxylating)
1181X5	0.247997	-2.01161	0.0114516	probable 1-deoxy-D-xylulose-5-phosphate synthase, chloroplastic	P:GO:0009228; P:GO:0016114; P:GO:0052865; F:GO:0008661; F:GO:0046872	P:thiamine biosynthetic process; P:terpenoid biosynthetic process; P:1-deoxy-D-xylulose 5-phosphate biosynthetic process; F:1-deoxy-D-xylulose-5-phosphate synthase activity; F:metal ion binding	EC:2.2.1.7	1-deoxy-D-xylulose-5-phosphate synthase
81H9V0	6.51575	2.70393	0.000895194	pathogen-related protein-like	C:GO:0016020	C:membrane
7NQA48	0.121454	-3.04152	0.00351415	beta-galactosidase 3-like	P:GO:0005975; F:GO:0004565; F:GO:0030246	P:carbohydrate metabolic process; F:beta-galactosidase activity; F:carbohydrate binding	EC:3.2.1.23	Beta-galactosidase
F1WQ27	19.3957	4.27766	1.00945e-06	uncharacterized protein LOC107463826
AG2MXP	5.61374	2.48896	0.00337018	amino acid permease 3-like	P:GO:0006865; P:GO:0009734; P:GO:0055085; F:GO:0015293; C:GO:0016020	P:amino acid transport; P:auxin-activated signaling pathway; P:transmembrane transport; F:symporter activity; C:membrane
102RQV	0.0690324	-3.85658	0.00178002	Expansin-A1 isoform A	P:GO:0009653; P:GO:0009664; C:GO:0005576; C:GO:0016020	P:anatomical structure morphogenesis; P:plant-type cell wall organization; C:extracellular region; C:membrane
H2I93T	0.00261139	-8.58097	1.77846e-14	hypothetical protein Ahy_B06g084327 isoform B	P:GO:0006355; P:GO:0009734; P:GO:0030042; P:GO:0055085; P:GO:0071705; F:GO:0003677; F:GO:0003779; F:GO:0022857; C:GO:0005634; C:GO:0015629; C:GO:0016020	P:regulation of DNA-templated transcription; P:auxin-activated signaling pathway; P:actin filament depolymerization; P:transmembrane transport; P:nitrogen compound transport; F:DNA binding; F:actin binding; F:transmembrane transporter activity; C:nucleus; C:actin cytoskeleton; C:membrane
M376CB	0.140809	-2.82819	0.000787491	kinesin-like protein KIN-7E	P:GO:0007018; F:GO:0003777; F:GO:0005524; F:GO:0008017; C:GO:0005874	P:microtubule-based movement; F:microtubule motor activity; F:ATP binding; F:microtubule binding; C:microtubule
IQP8BH	0.171634	-2.5426	0.0176632	nucleobase-ascorbate transporter 6-like	P:GO:0055085; P:GO:0071702; F:GO:0022857; C:GO:0016020	P:transmembrane transport; P:organic substance transport; F:transmembrane transporter activity; C:membrane
VGWE53	0.17053	-2.55191	0.0148881	aquaporin TIP2-1-like	P:GO:0055085; F:GO:0015267; C:GO:0016020	P:transmembrane transport; F:channel activity; C:membrane
759CEW	0.140981	-2.82643	0.000665	110 kDa U5 small nuclear ribonucleoprotein component CLO	P:GO:0006397; P:GO:0008380; F:GO:0003924; F:GO:0005525; C:GO:0005634; C:GO:0009507; C:GO:1990904	P:mRNA processing; P:RNA splicing; F:GTPase activity; F:GTP binding; C:nucleus; C:chloroplast; C:ribonucleoprotein complex	EC:3.6.1.15	Nucleoside-triphosphate phosphatase
T01AUU	0.184687	-2.43684	0.0155872	protein argonaute PNH1-like	P:GO:0031047; P:GO:0051607; F:GO:0003676; C:GO:1990904	P:RNA-mediated gene silencing; P:defense response to virus; F:nucleic acid binding; C:ribonucleoprotein complex
P2QV17	0.0931302	-3.42461	0.00208911	probable protein phosphatase 2C 52	F:GO:0004722	F:protein serine/threonine phosphatase activity	EC:3.1.3.16	Protein-serine/threonine phosphatase
K6T9FH	0.0649148	-3.94531	0.000982875	kinesin-like protein NACK1 isoform X1	P:GO:0007018; F:GO:0003777; F:GO:0005524; F:GO:0008017; C:GO:0005874	P:microtubule-based movement; F:microtubule motor activity; F:ATP binding; F:microtubule binding; C:microtubule
7IXS5T	0.106228	-3.23476	0.00039654	beta-amyrin synthase	P:GO:0016104; F:GO:0031559; C:GO:0005811	P:triterpenoid biosynthetic process; F:oxidosqualene cyclase activity; C:lipid droplet	EC:5.4	Intramolecular transferases
EB8TWM	0.225056	-2.15165	0.00733261	UDP-glucuronate 4-epimerase 6-like	C:GO:0016020	C:membrane
KWHJ4Z	0.22641	-2.14299	0.0319431	alpha-galactosidase 1	P:GO:0005975; F:GO:0052692	P:carbohydrate metabolic process; F:raffinose alpha-galactosidase activity	EC:3.2.1.22	Alpha-galactosidase
91FZ1V	0.0872949	-3.51796	0.0295729	leucine-rich repeat receptor-like protein kinase TDR	P:GO:0006468; F:GO:0004672; F:GO:0005524; C:GO:0016020	P:protein phosphorylation; F:protein kinase activity; F:ATP binding; C:membrane	EC:2.7.1	Transferring phosphorus-containing groups
392SEK	0.00545593	-7.51796	1.68493e-06	probable pectate lyase 1	P:GO:0045490; F:GO:0030570; F:GO:0046872	P:pectin catabolic process; F:pectate lyase activity; F:metal ion binding	EC:4.2.2.2	Pectate lyase
K2480A	0.134917	-2.88986	0.000686331	hypothetical protein TanjilG_08066, partial
4K87U1	0.175054	-2.51413	0.00282384	kinesin-like protein KIN-7E	P:GO:0007018; F:GO:0003777; F:GO:0005524; F:GO:0008017; C:GO:0005874	P:microtubule-based movement; F:microtubule motor activity; F:ATP binding; F:microtubule binding; C:microtubule
6SU9IG	0.00230828	-8.75897	7.96482e-16	proline-rich protein 4-like
76HSK6	13.7785	3.78435	0.00019024	benzyl alcohol O-benzoyltransferase	F:GO:0016740	F:transferase activity	EC:2	Transferases
98P7IJ	0.122556	-3.02849	0.000470746	beta-galactosidase 5-like	P:GO:0005975; F:GO:0004565	P:carbohydrate metabolic process; F:beta-galactosidase activity	EC:3.2.1.23	Beta-galactosidase
1DL5MS	0.232083	-2.10729	0.0133433	probable LRR receptor-like serine/threonine-protein kinase RFK1 isoform X1	P:GO:0006468; F:GO:0004674; F:GO:0005524; C:GO:0016020	P:protein phosphorylation; F:protein serine/threonine kinase activity; F:ATP binding; C:membrane	EC:2.7.1	Transferring phosphorus-containing groups
04PXL7	4.4391	2.15027	0.00736934	probable glutamyl endopeptidase, chloroplastic isoform X1	P:GO:0006508; F:GO:0008236	P:proteolysis; F:serine-type peptidase activity	EC:3.4	Acting on peptide bonds (peptidases)
2I8LVJ	0.17009	-2.55563	0.0326626	putative E3 ubiquitin-protein ligase LIN-1 isoform X1
AVE3D2	0.0648918	-3.94582	0.000195879	gibberellin-regulated protein 6
783Z8G	130.574	7.02873	1.42327e-12	uncharacterized protein LOC112744724
I4SKYX	0.0797041	-3.6492	0.0496118	uncharacterized protein LOC112715172	C:GO:0016020	C:membrane
67RSVA	0.176425	-2.50288	0.00848151	protein MANNAN SYNTHESIS-RELATED 1	P:GO:0006004; F:GO:0016740; C:GO:0016020	P:fucose metabolic process; F:transferase activity; C:membrane	EC:2	Transferases
8Y4PDX	0.0173623	-5.8479	2.26295e-09	vicianin hydrolase-like	P:GO:0005975; F:GO:0004553	P:carbohydrate metabolic process; F:hydrolase activity, hydrolyzing O-glycosyl compounds	EC:3.2.1	Glycosylases
QEYP2G	0.220712	-2.17976	0.00704668	superoxide dismutase [Cu-Zn], chloroplastic	P:GO:0019430; F:GO:0004784; F:GO:0005507	P:removal of superoxide radicals; F:superoxide dismutase activity; F:copper ion binding	EC:1.15.1.1	Superoxide dismutase
AT5BZQ	5.76808	2.52809	0.00273515	WAT1-related protein At4g08300	P:GO:0055085; F:GO:0022857; C:GO:0016020	P:transmembrane transport; F:transmembrane transporter activity; C:membrane
M74JA5	0.000600457	-10.7017	4.6394e-19	proline-rich protein 4-like
1FPN7V	0.212691	-2.23317	0.039694	methionine gamma-lyase-like	P:GO:0019346; F:GO:0016829; F:GO:0030170	P:transsulfuration; F:lyase activity; F:pyridoxal phosphate binding	EC:4	Lyases
36NELZ	0.131395	-2.92802	0.0024742	receptor protein kinase-like protein At4g34220	P:GO:0006468; F:GO:0004672; F:GO:0005524; C:GO:0016020	P:protein phosphorylation; F:protein kinase activity; F:ATP binding; C:membrane	EC:2.7.1	Transferring phosphorus-containing groups
A9E03W	0.129784	-2.94582	0.0436244	serine carboxypeptidase-like	P:GO:0006508; F:GO:0004185; C:GO:0005576	P:proteolysis; F:serine-type carboxypeptidase activity; C:extracellular region	EC:3.4.16	Acting on peptide bonds (peptidases)
FJH25Q	0.195427	-2.3553	0.00460341	heat stress transcription factor A-2-like isoform X1
Y7NYXA	0.192005	-2.38078	0.0224336	glucose-1-phosphate adenylyltransferase large subunit 1-like	P:GO:0005978; P:GO:0019252; F:GO:0005524; F:GO:0008878; C:GO:0009507	P:glycogen biosynthetic process; P:starch biosynthetic process; F:ATP binding; F:glucose-1-phosphate adenylyltransferase activity; C:chloroplast	EC:2.7.7.27	Glucose-1-phosphate adenylyltransferase
5FT298	0.149765	-2.73923	0.000773562	heat stress transcription factor A-2-like	P:GO:0006355; F:GO:0003700; F:GO:0008168; F:GO:0043565; C:GO:0005634	P:regulation of DNA-templated transcription; F:DNA-binding transcription factor activity; F:methyltransferase activity; F:sequence-specific DNA binding; C:nucleus	EC:2.1.1	Transferring one-carbon groups
UAR2GI	0.234863	-2.09011	0.0119885	hypothetical protein TanjilG_03599
IJP2R9	7.73379	2.95117	0.046295	B-box zinc finger protein 20	P:GO:0006355; P:GO:0009640; F:GO:0008270; C:GO:0005634	P:regulation of DNA-templated transcription; P:photomorphogenesis; F:zinc ion binding; C:nucleus
U7YCKB	0.192818	-2.37469	0.00419251	hypothetical protein GLYMA_13G012400
ZUJ3H1	0.0596161	-4.06816	0.000861806	cytochrome b561 and DOMON domain-containing protein At3g07570-like	F:GO:0019239	F:deaminase activity	EC:3	Hydrolases
YVZ5IL	0.00875033	-6.83645	3.20462e-11	hypothetical protein Ahy_A09g043461 isoform B	P:GO:0006006; P:GO:0045892; F:GO:0016614; F:GO:0050661; C:GO:0005634	P:glucose metabolic process; P:negative regulation of DNA-templated transcription; F:oxidoreductase activity, acting on CH-OH group of donors; F:NADP binding; C:nucleus	EC:1.1	Acting on the CH-OH group of donors
UWF28E	4.97871	2.31577	0.0038103	salicylic acid-binding protein 2
VMCJ1G	5.58535	2.48165	0.00211188	probable cadmium/zinc-transporting ATPase HMA1, chloroplastic	P:GO:0098655; F:GO:0005524; F:GO:0016887; F:GO:0019829; F:GO:0046872; C:GO:0016020	P:cation transmembrane transport; F:ATP binding; F:ATP hydrolysis activity; F:ATPase-coupled cation transmembrane transporter activity; F:metal ion binding; C:membrane	EC:7; EC:3.6.1.15	Translocases; Nucleoside-triphosphate phosphatase
SC2UA1	0.0116524	-6.42323	9.43984e-11	non-specific lipid-transfer protein 1-like	P:GO:0006869; F:GO:0008289	P:lipid transport; F:lipid binding
4721MN	127.186	6.9908	1.88022e-12	pathogenesis-related protein 2-like	P:GO:0006952; P:GO:0009607; P:GO:0009738; P:GO:0043086; F:GO:0004864; F:GO:0010427; F:GO:0038023	P:defense response; P:response to biotic stimulus; P:abscisic acid-activated signaling pathway; P:negative regulation of catalytic activity; F:protein phosphatase inhibitor activity; F:abscisic acid binding; F:signaling receptor activity
Z34153	0.171007	-2.54787	0.0196491	inverted formin-2-like
W2V9C7	6.50488	2.70152	0.0485122	B-box zinc finger protein 20	P:GO:0006355; P:GO:0009640; F:GO:0008270; C:GO:0005634	P:regulation of DNA-templated transcription; P:photomorphogenesis; F:zinc ion binding; C:nucleus
93JA26	5.18731	2.37499	0.00351022	hypothetical protein Ahy_B06g081203	F:GO:0016491	F:oxidoreductase activity	EC:1	Oxidoreductases
CLXM2V	25.6647	4.68171	1.05918e-05	gibberellin 2-beta-dioxygenase 1-like	F:GO:0046872; F:GO:0051213	F:metal ion binding; F:dioxygenase activity	EC:1	Oxidoreductases
L4E7PU	0.0214409	-5.54349	0.000342464	stomatal closure-related actin-binding protein 2-like isoform X2	P:GO:0007015; P:GO:0010119; F:GO:0003779	P:actin filament organization; P:regulation of stomatal movement; F:actin binding
C4UQ0G	0.130735	-2.93528	0.00131006	tubulin beta chain	P:GO:0007010; P:GO:0007017; F:GO:0003924; F:GO:0005200; F:GO:0005525; C:GO:0005874	P:cytoskeleton organization; P:microtubule-based process; F:GTPase activity; F:structural constituent of cytoskeleton; F:GTP binding; C:microtubule	EC:3.6.1.15	Nucleoside-triphosphate phosphatase
0G4IZN	0.148532	-2.75116	0.0065574	probable inactive leucine-rich repeat receptor-like protein kinase At3g03770 isoform X1	P:GO:0006468; F:GO:0004672; F:GO:0005524; C:GO:0016020	P:protein phosphorylation; F:protein kinase activity; F:ATP binding; C:membrane	EC:2.7.1	Transferring phosphorus-containing groups
L3DN4L	0.0041011	-7.92977	4.33842e-08	endoglucanase 6-like	P:GO:0030245; F:GO:0008810; F:GO:0030246; C:GO:0005576	P:cellulose catabolic process; F:cellulase activity; F:carbohydrate binding; C:extracellular region	EC:3.2.1.4	Cellulase
WX8JWL	0.167038	-2.58175	0.00189265	heavy metal-associated isoprenylated plant protein 7-like	F:GO:0046872	F:metal ion binding
W2WG0I	0.245493	-2.02624	0.0276199	cyanogenic beta-glucosidase isoform X1	P:GO:0005975; F:GO:0004553	P:carbohydrate metabolic process; F:hydrolase activity, hydrolyzing O-glycosyl compounds	EC:3.2.1	Glycosylases
WA56KQ	4.5513	2.18628	0.00634964	ATP sulfurylase 1, chloroplastic	P:GO:0000103; P:GO:0009089; F:GO:0004781; F:GO:0005524	P:sulfate assimilation; P:lysine biosynthetic process via diaminopimelate; F:sulfate adenylyltransferase (ATP) activity; F:ATP binding	EC:2.7.7.4	Sulfate adenylyltransferase
79FMKA	0.136398	-2.8741	0.0054262	actin-1	F:GO:0005524; C:GO:0005856	F:ATP binding; C:cytoskeleton
QW86C3	5.10194	2.35105	0.00756715	cellulose synthase-like protein G2 isoform X2	P:GO:0030244; F:GO:0016760; C:GO:0016020	P:cellulose biosynthetic process; F:cellulose synthase (UDP-forming) activity; C:membrane	EC:2.4.1.12	Cellulose synthase (UDP-forming)
NV23DS	0.206918	-2.27287	0.015769	protein SPIRAL1-like 1	P:GO:0043622	P:cortical microtubule organization
IHX1LT	10.1081	3.33744	6.54585e-05	polyol transporter 5	P:GO:0034219; P:GO:1902600; F:GO:0005351; C:GO:0016020	P:carbohydrate transmembrane transport; P:proton transmembrane transport; F:carbohydrate:proton symporter activity; C:membrane
AX86KU	0.0875555	-3.51366	0.00239626	subtilisin-like protease SBT2.6	P:GO:0006508; F:GO:0004252	P:proteolysis; F:serine-type endopeptidase activity	EC:3.4.21	Acting on peptide bonds (peptidases)
FTH7SR	5.52185	2.46515	0.00217876	probable cadmium/zinc-transporting ATPase HMA1, chloroplastic	P:GO:0098655; F:GO:0005524; F:GO:0016887; F:GO:0019829; F:GO:0046872; C:GO:0016020	P:cation transmembrane transport; F:ATP binding; F:ATP hydrolysis activity; F:ATPase-coupled cation transmembrane transporter activity; F:metal ion binding; C:membrane	EC:7; EC:3.6.1.15	Translocases; Nucleoside-triphosphate phosphatase
U3SVRK	0.0116764	-6.42026	8.93171e-07	---NA---
5L2UNJ	0.172844	-2.53246	0.00600992	36.4 kDa proline-rich protein
Z64U2Q	0.0998955	-3.32344	6.49519e-05	flavanone 3-dioxygenase 2-like	F:GO:0016491; F:GO:0046872; C:GO:0016020	F:oxidoreductase activity; F:metal ion binding; C:membrane	EC:1	Oxidoreductases
J3K1ST	0.239309	-2.06306	0.0436945	heavy metal-associated isoprenylated plant protein 33-like	F:GO:0046872	F:metal ion binding
Y59G7X	4.84095	2.27529	0.0107721	FRIGIDA-like protein 4a	P:GO:0009908; P:GO:0030154	P:flower development; P:cell differentiation
9QIA1G	0.146421	-2.7718	0.0140024	probable inactive leucine-rich repeat receptor-like protein kinase At3g03770 isoform X1	P:GO:0006468; F:GO:0004672; F:GO:0005524; C:GO:0016020	P:protein phosphorylation; F:protein kinase activity; F:ATP binding; C:membrane	EC:2.7.1	Transferring phosphorus-containing groups
5AH4BP	4.6896	2.22947	0.0058131	glutathione S-transferase 3-like	P:GO:0006749; P:GO:0042221; F:GO:0004364; F:GO:0016829	P:glutathione metabolic process; P:response to chemical; F:glutathione transferase activity; F:lyase activity	EC:2.5.1.18; EC:4	Glutathione transferase; Lyases
MI7SE3	0.221511	-2.17455	0.0405404	PLASMODESMATA CALLOSE-BINDING PROTEIN 3-like	C:GO:0016020	C:membrane
6IM7DK	0.20973	-2.2534	0.0234438	actin-1	F:GO:0005524; C:GO:0005856	F:ATP binding; C:cytoskeleton
WCR287	0.00477394	-7.7106	4.556e-08	peroxidase P7	P:GO:0006979; P:GO:0042744; P:GO:0098869; F:GO:0020037; F:GO:0046872; F:GO:0140825; C:GO:0005576	P:response to oxidative stress; P:hydrogen peroxide catabolic process; P:cellular oxidant detoxification; F:heme binding; F:metal ion binding; F:lactoperoxidase activity; C:extracellular region	EC:1.11.1.7	Peroxidase
GW3WU5	0.172686	-2.53378	0.00166366	heat stress transcription factor A-2-like	P:GO:0006355; F:GO:0003700; F:GO:0008168; F:GO:0043565; C:GO:0005634	P:regulation of DNA-templated transcription; F:DNA-binding transcription factor activity; F:methyltransferase activity; F:sequence-specific DNA binding; C:nucleus	EC:2.1.1	Transferring one-carbon groups
YMN08X	0.207868	-2.26626	0.0182912	protein SPIRAL1-like 1	P:GO:0043622	P:cortical microtubule organization
Y27KNC	8.51902	3.09069	0.000170322	heavy metal-associated isoprenylated plant protein 39	F:GO:0046872	F:metal ion binding
PKFN9U	0.0202787	-5.62389	2.50782e-06	endoglucanase 6-like	P:GO:0030245; F:GO:0008810; F:GO:0030246; C:GO:0005576	P:cellulose catabolic process; F:cellulase activity; F:carbohydrate binding; C:extracellular region	EC:3.2.1.4	Cellulase
DMI4PH	0.0084479	-6.88719	5.2723e-06	---NA---
GGS4HZ	0.118271	-3.07984	0.00420736	PLASMODESMATA CALLOSE-BINDING PROTEIN 3	C:GO:0016020	C:membrane
5I6DN4	0.241572	-2.04947	0.00942419	thylakoid lumenal 29 kDa protein, chloroplastic isoform X1	P:GO:0034599; P:GO:0098869; F:GO:0004601; F:GO:0020037	P:cellular response to oxidative stress; P:cellular oxidant detoxification; F:peroxidase activity; F:heme binding	EC:1.11.1	Acting on a peroxide as acceptor
2XB9EG	0.088499	-3.49819	0.00561619	tubulin beta-5 chain	P:GO:0000226; P:GO:0000278; F:GO:0003924; F:GO:0005200; F:GO:0005525; C:GO:0005737; C:GO:0005874	P:microtubule cytoskeleton organization; P:mitotic cell cycle; F:GTPase activity; F:structural constituent of cytoskeleton; F:GTP binding; C:cytoplasm; C:microtubule	EC:3.6.1.15	Nucleoside-triphosphate phosphatase
KQD4NT	0.178955	-2.48233	0.0234308	heavy metal-associated isoprenylated plant protein 33-like	F:GO:0046872	F:metal ion binding
XY3DS6	0.0458298	-4.44757	0.0046211	beta-galactosidase 8 isoform X2	P:GO:0005975; F:GO:0004565; F:GO:0030246; C:GO:0016020	P:carbohydrate metabolic process; F:beta-galactosidase activity; F:carbohydrate binding; C:membrane	EC:3.2.1.23	Beta-galactosidase
Q36S6K	0.0628524	-3.99189	0.00479171	factor Xa inhibitor BuXI-like	P:GO:0010951; F:GO:0004866	P:negative regulation of endopeptidase activity; F:endopeptidase inhibitor activity
EBVI20	0.046101	-4.43906	1.37129e-05	lysine-rich arabinogalactan protein 18-like	C:GO:0005886	C:plasma membrane
7U9B70	5.68111	2.50617	0.00179701	prolyl endopeptidase-like	P:GO:0006508; F:GO:0004252; C:GO:0005737; C:GO:0016020	P:proteolysis; F:serine-type endopeptidase activity; C:cytoplasm; C:membrane	EC:3.4.21	Acting on peptide bonds (peptidases)
2500MY	0.112389	-3.15342	0.00106486	hypothetical protein LR48_Vigan09g172300
VC2YE4	0.0619322	-4.01317	0.0472365	subtilisin-like protease Glyma18g48580	P:GO:0006508; F:GO:0004252	P:proteolysis; F:serine-type endopeptidase activity	EC:3.4.21	Acting on peptide bonds (peptidases)
578PES	0.0867292	-3.52734	8.65577e-05	glucan endo-1,3-beta-glucosidase 12	P:GO:0005975; F:GO:0042973; C:GO:0016020	P:carbohydrate metabolic process; F:glucan endo-1,3-beta-D-glucosidase activity; C:membrane	EC:3.2.1.21; EC:3.2.1.39	Beta-glucosidase; Glucan endo-1,3-beta-D-glucosidase
GI67CA	0.0403392	-4.63167	6.86519e-05	cytochrome P450 71A1	F:GO:0004497; F:GO:0005506; F:GO:0016705; F:GO:0020037	F:monooxygenase activity; F:iron ion binding; F:oxidoreductase activity, acting on paired donors, with incorporation or reduction of molecular oxygen; F:heme binding	EC:1.14	Acting on paired donors, with incorporation or reduction of molecular oxygen. The oxygen incorporated need not be derived from O(2)
M1BTB5	17.8019	4.15396	1.40445e-06	heavy metal-associated isoprenylated plant protein 39-like	F:GO:0046872	F:metal ion binding
0XM443	0.164179	-2.60666	0.00296703	beta-glucosidase 44-like	P:GO:0005975; F:GO:0004553	P:carbohydrate metabolic process; F:hydrolase activity, hydrolyzing O-glycosyl compounds	EC:3.2.1	Glycosylases
KIJ6L7	9.94908	3.31456	6.66386e-05	zinc transporter 4, chloroplastic	P:GO:0071577; F:GO:0005385; C:GO:0016020	P:zinc ion transmembrane transport; F:zinc ion transmembrane transporter activity; C:membrane
3DY3DI	0.07189	-3.79807	0.00277029	protein EXORDIUM-like 5	C:GO:0005615	C:extracellular space
FK6HB9	0.166654	-2.58507	0.00863407	gonadotropin beta chain
B85C5A	11.8585	3.56785	2.05099e-05	uncharacterized protein LOC107619350
WQ3KQR	10.6659	3.41493	3.97025e-05	zinc transporter 5-like isoform X2	P:GO:0071577; F:GO:0005385; C:GO:0016020	P:zinc ion transmembrane transport; F:zinc ion transmembrane transporter activity; C:membrane
CP8I5J	0.0110631	-6.4981	1.62095e-11	protein DMR6-LIKE OXYGENASE 1	F:GO:0016491; F:GO:0046872; C:GO:0016020	F:oxidoreductase activity; F:metal ion binding; C:membrane	EC:1	Oxidoreductases
VYCB27	0.157131	-2.66996	0.0123178	protein DOWNSTREAM OF FLC-like	C:GO:0005615	C:extracellular space
DV7T6I	0.163819	-2.60982	0.00187328	heavy metal-associated isoprenylated plant protein 7-like	F:GO:0046872	F:metal ion binding
EQ2CTR	0.0725069	-3.78574	0.000210914	glucomannan 4-beta-mannosyltransferase 2	C:GO:0016020	C:membrane
8Q6EW7	0.00124849	-9.6456	3.62694e-18	cellulose synthase A catalytic subunit 2 [UDP-forming]	P:GO:0030244; P:GO:0071555; F:GO:0016760; F:GO:0046872; C:GO:0005886	P:cellulose biosynthetic process; P:cell wall organization; F:cellulose synthase (UDP-forming) activity; F:metal ion binding; C:plasma membrane	EC:2.4.1.12	Cellulose synthase (UDP-forming)
0SMS9Y	0.000800521	-10.2868	2.30502e-19	cellulose synthase A catalytic subunit 2 [UDP-forming]	P:GO:0030244; P:GO:0071555; F:GO:0016760; F:GO:0046872; C:GO:0005886	P:cellulose biosynthetic process; P:cell wall organization; F:cellulose synthase (UDP-forming) activity; F:metal ion binding; C:plasma membrane	EC:2.4.1.12	Cellulose synthase (UDP-forming)
040HS9	0.151591	-2.72174	0.00126715	cysteine proteinase inhibitor 5-like	P:GO:0010951; F:GO:0004869	P:negative regulation of endopeptidase activity; F:cysteine-type endopeptidase inhibitor activity
2FF2JF	9.42605	3.23665	9.04694e-05	zinc transporter 4, chloroplastic	P:GO:0071577; F:GO:0005385; C:GO:0016020	P:zinc ion transmembrane transport; F:zinc ion transmembrane transporter activity; C:membrane
JWHM9L	0.111429	-3.1658	0.000665416	vegetative cell wall protein gp1-like
ETC2YF	0.13325	-2.90779	0.0326793	importin-5-like	P:GO:0006606; F:GO:0031267; C:GO:0005634; C:GO:0005737	P:protein import into nucleus; F:small GTPase binding; C:nucleus; C:cytoplasm
K9CZVJ	0.162951	-2.61749	0.0170012	protein EXORDIUM-like 5	C:GO:0005615	C:extracellular space
N9YI8E	0.213643	-2.22672	0.00489335	TMV resistance protein N-like isoform X1	P:GO:0006952; P:GO:0007165; F:GO:0043531	P:defense response; P:signal transduction; F:ADP binding
DZTW61	0.035945	-4.79807	0.00470103	subtilisin-like protease SBT1.5	P:GO:0006508; P:GO:0009610; F:GO:0004252	P:proteolysis; P:response to symbiotic fungus; F:serine-type endopeptidase activity	EC:3.4.21	Acting on peptide bonds (peptidases)
AT5SE4	92.4795	6.53106	1.52445e-11	repetitive proline-rich cell wall protein 1	F:GO:0005199	F:structural constituent of cell wall
6DJV34	0.20275	-2.30223	0.0258924	protein DOWNSTREAM OF FLC-like	C:GO:0005615	C:extracellular space
14YEDZ	0.231966	-2.10802	0.00740799	chlorophyll a-b binding protein 13, chloroplastic	P:GO:0009765; F:GO:0016168; C:GO:0009522; C:GO:0009523; C:GO:0009535	P:photosynthesis, light harvesting; F:chlorophyll binding; C:photosystem I; C:photosystem II; C:chloroplast thylakoid membrane
D19KUB	0.0918705	-3.44425	6.38138e-05	protein ASPARTIC PROTEASE IN GUARD CELL 1-like	P:GO:0006508; F:GO:0004190	P:proteolysis; F:aspartic-type endopeptidase activity	EC:3.4.23	Acting on peptide bonds (peptidases)
5A64T9	0.0249075	-5.32727	8.34762e-06	tubulin beta-5 chain	P:GO:0000226; P:GO:0000278; F:GO:0003924; F:GO:0005200; F:GO:0005525; C:GO:0005737; C:GO:0005874	P:microtubule cytoskeleton organization; P:mitotic cell cycle; F:GTPase activity; F:structural constituent of cytoskeleton; F:GTP binding; C:cytoplasm; C:microtubule	EC:3.6.1.15	Nucleoside-triphosphate phosphatase
ITU21P	0.0801712	-3.64077	0.000126932	glucomannan 4-beta-mannosyltransferase 2	C:GO:0016020	C:membrane
JLQG9H	5.44743	2.44557	0.00214118	dehydrodolichyl diphosphate synthase 2-like isoform X2	F:GO:0004659	F:prenyltransferase activity	EC:2.5.1	Transferring alkyl or aryl groups, other than methyl groups
V2N30X	0.0558591	-4.16206	0.000549302	alpha-xylosidase 1	P:GO:0005975; F:GO:0004553; F:GO:0030246	P:carbohydrate metabolic process; F:hydrolase activity, hydrolyzing O-glycosyl compounds; F:carbohydrate binding	EC:3.2.1	Glycosylases
K1C9AI	0.101332	-3.30283	0.0050648	heavy metal-associated isoprenylated plant protein 32	F:GO:0046872	F:metal ion binding
QX4V5J	0.0337398	-4.88941	0.00135448	---NA---
NA6443	76.6751	6.26069	4.29063e-11	pathogenesis-related protein 2-like	P:GO:0006952; P:GO:0009607; P:GO:0009738; P:GO:0043086; F:GO:0004864; F:GO:0010427; F:GO:0038023	P:defense response; P:response to biotic stimulus; P:abscisic acid-activated signaling pathway; P:negative regulation of catalytic activity; F:protein phosphatase inhibitor activity; F:abscisic acid binding; F:signaling receptor activity
WJSS10	0.0725253	-3.78537	0.000189092	vegetative cell wall protein gp1
V0RRMI	5.04878	2.33593	0.00324096	prolyl endopeptidase-like	P:GO:0005975; P:GO:0006508; F:GO:0004252; F:GO:0004556; F:GO:0005509; C:GO:0005737	P:carbohydrate metabolic process; P:proteolysis; F:serine-type endopeptidase activity; F:alpha-amylase activity; F:calcium ion binding; C:cytoplasm	EC:3.4.21; EC:3.2.1.1	Acting on peptide bonds (peptidases); Alpha-amylase
HW7REX	10.5148	3.39434	5.56829e-05	protein MICRORCHIDIA 6 isoform X1	P:GO:0002833; P:GO:0031349; P:GO:0032103; P:GO:0090305; F:GO:0004519; F:GO:0016887	P:positive regulation of response to biotic stimulus; P:positive regulation of defense response; P:positive regulation of response to external stimulus; P:nucleic acid phosphodiester bond hydrolysis; F:endonuclease activity; F:ATP hydrolysis activity	EC:3.1; EC:3.6.1.15	Acting on ester bonds; Nucleoside-triphosphate phosphatase
4C01KS	29.6914	4.89198	3.58642e-08	F-box protein PP2-B15-like
HB12LR	24.0426	4.58752	1.58166e-07	F-box protein PP2-B15-like
1TF8QR	0.209994	-2.25158	0.0199791	CBL-interacting serine/threonine-protein kinase 21-like isoform X1	P:GO:0006468; P:GO:0007165; F:GO:0004674; F:GO:0005524	P:protein phosphorylation; P:signal transduction; F:protein serine/threonine kinase activity; F:ATP binding	EC:2.7.1	Transferring phosphorus-containing groups
JZ1PRS	5.12829	2.35848	0.00295654	early light-induced protein, chloroplastic	C:GO:0009536	C:plastid
D2W2P8	0.182188	-2.4565	0.00603758	heavy metal-associated isoprenylated plant protein 7 isoform X2	F:GO:0046872	F:metal ion binding
23HYFJ	0.143365	-2.80224	0.000556676	inositol-3-phosphate synthase	P:GO:0006021; P:GO:0008654; F:GO:0004512; C:GO:0005737	P:inositol biosynthetic process; P:phospholipid biosynthetic process; F:inositol-3-phosphate synthase activity; C:cytoplasm	EC:5.5.1.4	Inositol-3-phosphate synthase
0C8NZA	4.15852	2.05607	0.00884943	perakine reductase	C:GO:0009536	C:plastid
JFWQ9C	0.223463	-2.16189	0.00849618	heavy metal-associated isoprenylated plant protein 7 isoform X2	F:GO:0046872	F:metal ion binding
9242BG	0.138679	-2.85018	0.000693595	protein ASPARTIC PROTEASE IN GUARD CELL 1-like	P:GO:0006508; F:GO:0004190	P:proteolysis; F:aspartic-type endopeptidase activity	EC:3.4.23	Acting on peptide bonds (peptidases)
6BTW4L	0.0175425	-5.833	9.34405e-08	hypothetical protein CR513_15273
BU7NMG	0.116675	-3.09943	0.000148299	chlorophyll a-b binding protein 13, chloroplastic	P:GO:0009765; F:GO:0016168; C:GO:0009522; C:GO:0009523; C:GO:0009535	P:photosynthesis, light harvesting; F:chlorophyll binding; C:photosystem I; C:photosystem II; C:chloroplast thylakoid membrane
MNN997	0.144261	-2.79324	0.000534296	aspartic proteinase nepenthesin-2-like
8TPQ4A	0.0817957	-3.61183	1.92447e-05	omega-6 fatty acid desaturase, endoplasmic reticulum isozyme 2	P:GO:0006119; P:GO:0006260; P:GO:0006629; P:GO:0019253; P:GO:0048034; F:GO:0003677; F:GO:0016717; C:GO:0016020	P:oxidative phosphorylation; P:DNA replication; P:lipid metabolic process; P:reductive pentose-phosphate cycle; P:heme O biosynthetic process; F:DNA binding; F:oxidoreductase activity, acting on paired donors, with oxidation of a pair of donors resulting in the reduction of molecular oxygen to two molecules of water; C:membrane	EC:1.14.19	Acting on paired donors, with incorporation or reduction of molecular oxygen. The oxygen incorporated need not be derived from O(2)
BY45PL	0.112537	-3.15153	0.000132143	omega-6 fatty acid desaturase, endoplasmic reticulum isozyme 2	P:GO:0006119; P:GO:0006260; P:GO:0006629; P:GO:0019253; P:GO:0048034; F:GO:0003677; F:GO:0016717; C:GO:0016020	P:oxidative phosphorylation; P:DNA replication; P:lipid metabolic process; P:reductive pentose-phosphate cycle; P:heme O biosynthetic process; F:DNA binding; F:oxidoreductase activity, acting on paired donors, with oxidation of a pair of donors resulting in the reduction of molecular oxygen to two molecules of water; C:membrane	EC:1.14.19	Acting on paired donors, with incorporation or reduction of molecular oxygen. The oxygen incorporated need not be derived from O(2)
27E6QC	0.010357	-6.59325	3.88825e-11	expansin-A8-like precursor	P:GO:0009653; P:GO:0009664; C:GO:0005576; C:GO:0016020	P:anatomical structure morphogenesis; P:plant-type cell wall organization; C:extracellular region; C:membrane
NU92WK	0.107711	-3.21477	0.00170201	hypothetical protein Ahy_A09g041705	P:GO:0009664; F:GO:0005199	P:plant-type cell wall organization; F:structural constituent of cell wall
0KDC5W	4.28196	2.09827	0.0138274	glutamine synthetase nodule isozyme	P:GO:0006542; F:GO:0004356; F:GO:0005524	P:glutamine biosynthetic process; F:glutamate-ammonia ligase activity; F:ATP binding	EC:6.3.1.2	Glutamine synthetase
HQ8G2J	4.4878	2.16601	0.00592172	gibberellin-regulated protein 1
CCWF18	0.217688	-2.19967	0.00671625	uncharacterized protein LOC112705722
PX59SB	0.0590863	-4.08103	1.68508e-06	non-specific lipid-transfer protein 1-like	P:GO:0006869; F:GO:0008289	P:lipid transport; F:lipid binding
QR3Y2J	5.10703	2.35248	0.00295618	small heat shock protein, chloroplastic	P:GO:0009408	P:response to heat
FIY7NK	0.007565	-7.04644	2.47945e-12	vicianin hydrolase-like	P:GO:0005975; F:GO:0004553	P:carbohydrate metabolic process; F:hydrolase activity, hydrolyzing O-glycosyl compounds	EC:3.2.1	Glycosylases
XAZ80N	86.099	6.42792	1e-08	hypothetical protein Ahy_B05g073847 isoform B
7FGL0C	0.131591	-2.92587	0.0155593	protein SIEVE ELEMENT OCCLUSION B-like	P:GO:0010088	P:phloem development
HNK90J	0.208617	-2.26107	0.00421848	inositol-3-phosphate synthase	P:GO:0006021; P:GO:0008654; F:GO:0004512; C:GO:0005737	P:inositol biosynthetic process; P:phospholipid biosynthetic process; F:inositol-3-phosphate synthase activity; C:cytoplasm	EC:5.5.1.4	Inositol-3-phosphate synthase
T78K8J	8.99308	3.16882	0.000116929	ABA-responsive protein ABR17	P:GO:0006952; P:GO:0009607; P:GO:0009738; P:GO:0043086; P:GO:0090305; F:GO:0004518; F:GO:0004864; F:GO:0010427; F:GO:0038023; C:GO:0005829	P:defense response; P:response to biotic stimulus; P:abscisic acid-activated signaling pathway; P:negative regulation of catalytic activity; P:nucleic acid phosphodiester bond hydrolysis; F:nuclease activity; F:protein phosphatase inhibitor activity; F:abscisic acid binding; F:signaling receptor activity; C:cytosol	EC:3.1	Acting on ester bonds
LPIU4G	0.181242	-2.46401	0.00189836	non-specific lipid-transfer protein 1-like	P:GO:0006869; F:GO:0008289; C:GO:0016020	P:lipid transport; F:lipid binding; C:membrane
7F1JQP	9.2021	3.20196	0.000100899	ABA-responsive protein ABR17	P:GO:0006952; P:GO:0009607; P:GO:0009738; P:GO:0043086; P:GO:0090305; F:GO:0004518; F:GO:0004864; F:GO:0010427; F:GO:0038023; C:GO:0005829	P:defense response; P:response to biotic stimulus; P:abscisic acid-activated signaling pathway; P:negative regulation of catalytic activity; P:nucleic acid phosphodiester bond hydrolysis; F:nuclease activity; F:protein phosphatase inhibitor activity; F:abscisic acid binding; F:signaling receptor activity; C:cytosol	EC:3.1	Acting on ester bonds
KRJ4S2	0.196553	-2.34701	0.00626196	tubulin alpha-4 chain	P:GO:0000226; P:GO:0000278; P:GO:0090378; F:GO:0005200; F:GO:0005525; C:GO:0005737; C:GO:0005874	P:microtubule cytoskeleton organization; P:mitotic cell cycle; P:seed trichome elongation; F:structural constituent of cytoskeleton; F:GTP binding; C:cytoplasm; C:microtubule
EMJ2JU	0.206782	-2.27382	0.0038772	putative calcium-transporting ATPase 13, plasma membrane-type isoform X1	F:GO:0000166; C:GO:0016020	F:nucleotide binding; C:membrane
5H31LD	5.80648	2.53766	0.00224506	---NA---
QR6FW0	0.0924336	-3.43544	3.16623e-05	carbonic anhydrase, chloroplastic isoform X3	P:GO:0015976; F:GO:0004089; F:GO:0008270	P:carbon utilization; F:carbonate dehydratase activity; F:zinc ion binding	EC:4.2.1.1	Carbonic anhydrase
BD5KCN	0.117782	-3.08581	0.000676222	tubulin alpha-4 chain	P:GO:0000226; P:GO:0000278; P:GO:0090378; F:GO:0005200; F:GO:0005525; C:GO:0005737; C:GO:0005874	P:microtubule cytoskeleton organization; P:mitotic cell cycle; P:seed trichome elongation; F:structural constituent of cytoskeleton; F:GTP binding; C:cytoplasm; C:microtubule
W8IC6S	0.129829	-2.94532	0.00026812	carbonic anhydrase, chloroplastic isoform X3	P:GO:0015976; F:GO:0004089; F:GO:0008270	P:carbon utilization; F:carbonate dehydratase activity; F:zinc ion binding	EC:4.2.1.1	Carbonic anhydrase
0DV40D	0.233756	-2.09692	0.00777233	peroxidase 42	P:GO:0006979; P:GO:0042744; P:GO:0098869; F:GO:0020037; F:GO:0046872; F:GO:0140825; C:GO:0005576	P:response to oxidative stress; P:hydrogen peroxide catabolic process; P:cellular oxidant detoxification; F:heme binding; F:metal ion binding; F:lactoperoxidase activity; C:extracellular region	EC:1.11.1.7	Peroxidase
I56F9F	0.217007	-2.20418	0.00497716	ribulose bisphosphate carboxylase small chain 1, chloroplastic	P:GO:0009853; P:GO:0019253; F:GO:0016984; C:GO:0009507	P:photorespiration; P:reductive pentose-phosphate cycle; F:ribulose-bisphosphate carboxylase activity; C:chloroplast	EC:4.1.1.39	Ribulose-bisphosphate carboxylase
FHUH7B	0.229553	-2.1231	0.00666019	ribulose bisphosphate carboxylase small chain 1, chloroplastic	P:GO:0009853; P:GO:0019253; F:GO:0016984; C:GO:0009507	P:photorespiration; P:reductive pentose-phosphate cycle; F:ribulose-bisphosphate carboxylase activity; C:chloroplast	EC:4.1.1.39	Ribulose-bisphosphate carboxylase

## Sheet: Suppl Table S4-Pod stage
Supplementary Table S4: List of differentially expressed genes (DEGs) and GO enrichment in high-temperature stress tolerant vs sensitive genotype at pod development stage
Gene_id	foldChange	log2FoldChange	pval	Description	GO IDs	GO Names	Enzyme Codes	Enzyme Names
49BDLC	40.5989	5.34337	0.0111177	cytochrome P450 83B1-like	F:GO:0004497; F:GO:0005506; F:GO:0016705; F:GO:0020037; C:GO:0016020	F:monooxygenase activity; F:iron ion binding; F:oxidoreductase activity, acting on paired donors, with incorporation or reduction of molecular oxygen; F:heme binding; C:membrane	EC:1.14	Acting on paired donors, with incorporation or reduction of molecular oxygen. The oxygen incorporated need not be derived from O(2)
4MY8G6	28.8533	4.85067	0.0134229	monothiol glutaredoxin-S2	F:GO:0097573	F:glutathione oxidoreductase activity	EC:1.8	Acting on a sulfur group of donors
10Y1BA	16.8524	4.07488	0.0415272	amino acid permease 8-like	P:GO:0006865; P:GO:0009734; P:GO:0055085; F:GO:0015293; C:GO:0016020	P:amino acid transport; P:auxin-activated signaling pathway; P:transmembrane transport; F:symporter activity; C:membrane
AC20WW	39.8329	5.31589	0.0366478	heavy metal-associated isoprenylated plant protein 39	F:GO:0046872; C:GO:0016020	F:metal ion binding; C:membrane
EQ7BWL	19.0228	4.24965	0.0153995	Basic transcription factor 3 isoform B
QYJ7K3	12.6393	3.65984	0.0434161	mitoferrin-like isoform X1	P:GO:0055085; C:GO:0016020	P:transmembrane transport; C:membrane
X7DVP8	53.6212	5.74473	0.0100924	geraniol 8-hydroxylase-like	F:GO:0005506; F:GO:0020037; F:GO:0102811; C:GO:0016020	F:iron ion binding; F:heme binding; F:geraniol 10-hydroxylase activity; C:membrane	EC:1.14.14.83; EC:1.14.13	Geraniol 8-hydroxylase; Acting on paired donors, with incorporation or reduction of molecular oxygen. The oxygen incorporated need not be derived from O(2)
07DJUP	9.95822	3.31589	0.0454385	LOB domain-containing protein 25-like
AMR0WB	0.0397931	-4.65134	0.0388535	uncharacterized protein LOC112732985	F:GO:0008168; C:GO:0016020	F:methyltransferase activity; C:membrane	EC:2.1.1	Transferring one-carbon groups
J0SZIG	17.2354	4.1073	0.0226371	7-ethoxycoumarin O-deethylase-like	F:GO:0004497; F:GO:0005506; F:GO:0016705; F:GO:0020037; C:GO:0016020	F:monooxygenase activity; F:iron ion binding; F:oxidoreductase activity, acting on paired donors, with incorporation or reduction of molecular oxygen; F:heme binding; C:membrane	EC:1.14	Acting on paired donors, with incorporation or reduction of molecular oxygen. The oxygen incorporated need not be derived from O(2)
KE4ULY	13.0223	3.70291	0.0376008	isoleucine N-monooxygenase 1-like	F:GO:0004497; F:GO:0005506; F:GO:0016705; F:GO:0020037; C:GO:0016020	F:monooxygenase activity; F:iron ion binding; F:oxidoreductase activity, acting on paired donors, with incorporation or reduction of molecular oxygen; F:heme binding; C:membrane	EC:1.14	Acting on paired donors, with incorporation or reduction of molecular oxygen. The oxygen incorporated need not be derived from O(2)
M08FD2	0.0457324	-4.45064	0.0227413	heavy metal-associated isoprenylated plant protein 47-like
4D812E	25.5339	4.67434	0.0495929	hypothetical protein GLYMA_13G015300
D3S8RY	19.1504	4.2593	0.0272079	probable calcium-binding protein CML44	F:GO:0005509	F:calcium ion binding
KIDU3N	17.6184	4.13901	0.0329131	receptor-like protein 36	C:GO:0016020	C:membrane
DGW7B9	0.0662899	-3.91507	0.0279082	sugar transporter ERD6-like 16	P:GO:0034219; F:GO:0051119; C:GO:0016020	P:carbohydrate transmembrane transport; F:sugar transmembrane transporter activity; C:membrane
3EKV6C	0.0553747	-4.17463	0.0150384	protein LOW PSII ACCUMULATION 3, chloroplastic isoform X1
3P0LP4	104.178	6.70291	0.00151916	hypothetical protein Ahy_B07g087483
SL8FFE	0.0792432	-3.65757	0.0286544	putative disease resistance protein RGA3	P:GO:0006952; P:GO:0051707; F:GO:0043531	P:defense response; P:response to other organism; F:ADP binding
HN1IYU	0.0631767	-3.98446	0.0351346	serine/threonine-protein kinase-like protein ACR4 isoform X1	P:GO:0006468; F:GO:0004674; F:GO:0005524; F:GO:0042803; C:GO:0016020	P:protein phosphorylation; F:protein serine/threonine kinase activity; F:ATP binding; F:protein homodimerization activity; C:membrane	EC:2.7.1	Transferring phosphorus-containing groups
C93UP7	0.0278552	-5.16591	0.0234136	lysine histidine transporter 1-like	P:GO:0006865; P:GO:0009734; P:GO:0055085; F:GO:0015293; C:GO:0016020	P:amino acid transport; P:auxin-activated signaling pathway; P:transmembrane transport; F:symporter activity; C:membrane
D8KN03	0.00860693	-6.86028	0.000854062	F-box/LRR-repeat protein 14-like isoform X1
724RE1	0.0174095	-5.84398	0.00198099	hypothetical protein Ahy_A02g007249	C:GO:0005743	C:mitochondrial inner membrane
ETEK52	26.8106	4.74473	0.0119592	protein SULFUR DEFICIENCY-INDUCED 1-like	C:GO:0005634	C:nucleus
QB26WD	7.96658	2.99396	0.0451817	floral homeotic protein PMADS 1-like isoform X2	P:GO:0045944; F:GO:0000977; F:GO:0003700; F:GO:0046983; C:GO:0005634	P:positive regulation of transcription by RNA polymerase II; F:RNA polymerase II transcription regulatory region sequence-specific DNA binding; F:DNA-binding transcription factor activity; F:protein dimerization activity; C:nucleus
3INE6D	31.1514	4.96122	0.00713397	translocator protein homolog	C:GO:0016020	C:membrane
FIY695	13.4053	3.74473	0.0211206	class V chitinase-like	P:GO:0005975; F:GO:0008061; F:GO:0016787	P:carbohydrate metabolic process; F:chitin binding; F:hydrolase activity	EC:3	Hydrolases
GF7MHW	6.5278	2.7066	0.0499606	hypothetical protein Ahy_B07g088168	C:GO:0016020	C:membrane
ZEP2C7	9.19221	3.20041	0.0460462	LOB domain-containing protein 29	P:GO:0009755; P:GO:0045893; C:GO:0005634	P:hormone-mediated signaling pathway; P:positive regulation of DNA-templated transcription; C:nucleus
QX7DQR	0.0255339	-5.29144	0.0237103	pentatricopeptide repeat-containing protein At1g73710
RAI67U	0.0447309	-4.48258	0.0190972	uncharacterized protein LOC112721675
8D19I7	0.0671945	-3.89551	0.0376911	probable serine/threonine-protein kinase PBL7	P:GO:0006468; F:GO:0004672; F:GO:0005524; C:GO:0016020	P:protein phosphorylation; F:protein kinase activity; F:ATP binding; C:membrane	EC:2.7.1	Transferring phosphorus-containing groups
K1DSBX	0.0532882	-4.23004	0.00804258	polygalacturonase-like	P:GO:0005975; F:GO:0004650; C:GO:0016020	P:carbohydrate metabolic process; F:polygalacturonase activity; C:membrane	EC:3.2.1.15	Endo-polygalacturonase
E75ZZH	0.126789	-2.9795	0.041641	UDP-glycosyltransferase 91C1-like	F:GO:0008194	F:UDP-glycosyltransferase activity	EC:2.4	Glycosyltransferases
DWP51K	6.66886	2.73744	0.0442254	NAD(P)H-quinone oxidoreductase subunit 2 A, chloroplastic	C:GO:0005739	C:mitochondrion
7B7ZS8	0.034819	-4.84398	0.0287426	40S ribosomal protein S24-1	P:GO:0006412; F:GO:0003729; F:GO:0003735; C:GO:0005840; C:GO:0016020; C:GO:1990904	P:translation; F:mRNA binding; F:structural constituent of ribosome; C:ribosome; C:membrane; C:ribonucleoprotein complex
T3R0IJ	0.117849	-3.08499	0.0343361	probable terpene synthase 2	P:GO:0016102; F:GO:0000287; F:GO:0010333	P:diterpenoid biosynthetic process; F:magnesium ion binding; F:terpene synthase activity	EC:4.2.3	Carbon-oxygen lyases
8HSJ02	42.1309	5.39681	0.0412595	structural maintenance of chromosomes protein 2-1-like	P:GO:0000819; P:GO:0030261; P:GO:0051321; F:GO:0005524; F:GO:0016887; C:GO:0005634; C:GO:0005694	P:sister chromatid segregation; P:chromosome condensation; P:meiotic cell cycle; F:ATP binding; F:ATP hydrolysis activity; C:nucleus; C:chromosome	EC:3.6.1.15	Nucleoside-triphosphate phosphatase
MJ9A6B	0.037828	-4.7244	0.0144065	protein ALP1-like	F:GO:0016787; F:GO:0046872; C:GO:0005634	F:hydrolase activity; F:metal ion binding; C:nucleus	EC:3	Hydrolases
F6U056	21.6187	4.43421	0.0146793	uncharacterized protein LOC112716190	C:GO:0016020	C:membrane
122PQY	11.8733	3.56964	0.0208579	receptor-like protein 6	C:GO:0016020	C:membrane
F28688	109.54	6.77532	0.000498712	sulfate transporter 2.1 isoform X2	P:GO:1902358; F:GO:0008271; C:GO:0016020	P:sulfate transmembrane transport; F:secondary active sulfate transmembrane transporter activity; C:membrane
4TGW7P	0.0935044	-3.41882	0.0317266	putative disease resistance RPP13-like protein 1	P:GO:0006952; P:GO:0051707; F:GO:0043531	P:defense response; P:response to other organism; F:ADP binding
DS9IRV	0.0547155	-4.19191	0.00855408	serine/threonine-protein phosphatase 7 long form homolog	P:GO:0010073	P:meristem maintenance
P39JQW	0.0647338	-3.94934	0.0461323	seed linoleate 9S-lipoxygenase-2-like	P:GO:0006633; P:GO:0031408; F:GO:0016702; F:GO:0046872; C:GO:0005737	P:fatty acid biosynthetic process; P:oxylipin biosynthetic process; F:oxidoreductase activity, acting on single donors with incorporation of molecular oxygen, incorporation of two atoms of oxygen; F:metal ion binding; C:cytoplasm	EC:1.13.11	Acting on single donors with incorporation of molecular oxygen (oxygenases). The oxygen incorporated need not be derived from O(2)
M2THPA	0.0709275	-3.81751	0.00915188	protein FLOWERING LOCUS T-like	C:GO:0016020	C:membrane
GQD7YX	60.5154	5.91923	0.000526584	crocetin glucosyltransferase, chloroplastic-like	F:GO:0008194	F:UDP-glycosyltransferase activity	EC:2.4	Glycosyltransferases
X0AYPL	11.4903	3.52234	0.0259275	receptor-like protein EIX2	C:GO:0016020	C:membrane
1B13BQ	112.86	6.81839	3.02934e-05	probable terpene synthase 2	P:GO:0016102; F:GO:0000287; F:GO:0010333	P:diterpenoid biosynthetic process; F:magnesium ion binding; F:terpene synthase activity	EC:4.2.3	Carbon-oxygen lyases
2Z9HD9	8.98794	3.16799	0.0294775	O-glucosyltransferase rumi homolog isoform X2	C:GO:0016020	C:membrane
W2KS8X	13.0223	3.70291	0.0156567	Glycoside hydrolase, family 17	P:GO:0005975; F:GO:0042973	P:carbohydrate metabolic process; F:glucan endo-1,3-beta-D-glucosidase activity	EC:3.2.1.21; EC:3.2.1.39	Beta-glucosidase; Glucan endo-1,3-beta-D-glucosidase
5R2T74	0.0223655	-5.48258	0.0126785	NAD-dependent malic enzyme 2, mitochondrial-like	P:GO:0006108; F:GO:0004471; F:GO:0046872; F:GO:0051287	P:malate metabolic process; F:malate dehydrogenase (decarboxylating) (NAD+) activity; F:metal ion binding; F:NAD binding	EC:1.1.1.38; EC:1.1.1.39	Malate dehydrogenase (oxaloacetate-decarboxylating); Malate dehydrogenase (decarboxylating)
MD6CKA	7.27716	2.86338	0.0485848	thioredoxin H2	F:GO:0015035; F:GO:0016656	F:protein-disulfide reductase activity; F:monodehydroascorbate reductase (NADH) activity	EC:1.8; EC:1.6.5.4	Acting on a sulfur group of donors; Monodehydroascorbate reductase (NADH)
AMCT3P	0.0747334	-3.7421	0.0135479	peptide methionine sulfoxide reductase 2 isoform X1	P:GO:0006979; P:GO:0030091; F:GO:0033743	P:response to oxidative stress; P:protein repair; F:peptide-methionine (R)-S-oxide reductase activity	EC:1.8.4.12	Peptide-methionine (R)-S-oxide reductase
EWVD58	0.065193	-3.93914	0.0294705	kinesin-like protein KIN-14R	F:GO:0000166; F:GO:0003774	F:nucleotide binding; F:cytoskeletal motor activity
PUN2TH	20.9378	4.38804	0.00234696	WAT1-related protein At4g08290-like	P:GO:0055085; F:GO:0022857; C:GO:0005886	P:transmembrane transport; F:transmembrane transporter activity; C:plasma membrane
Y103QL	0.0980502	-3.35034	0.0187846	probable terpene synthase 2	P:GO:0016102; F:GO:0000287; F:GO:0010333	P:diterpenoid biosynthetic process; F:magnesium ion binding; F:terpene synthase activity	EC:4.2.3	Carbon-oxygen lyases
JQA4UT	0.0273578	-5.19191	0.0180358	pentatricopeptide repeat-containing protein At2g16880-like isoform X1
CHV0QA	199.93	7.64335	2.87844e-05	protein ANTI-SILENCING 1-like	F:GO:0003682; F:GO:0003723	F:chromatin binding; F:RNA binding
I0RVTX	81.1978	6.34337	0.0258214	hypothetical protein Ahy_A06g030493	F:GO:0016491; F:GO:0016971; F:GO:0016972	F:oxidoreductase activity; F:flavin-linked sulfhydryl oxidase activity; F:thiol oxidase activity
29RRUL	0.062532	-3.99926	0.0445045	putative reverse transcriptase	P:GO:0000462; P:GO:0006278; F:GO:0003964; C:GO:0005634; C:GO:0005730; C:GO:0030686; C:GO:0030688	P:maturation of SSU-rRNA from tricistronic rRNA transcript (SSU-rRNA, 5.8S rRNA, LSU-rRNA); P:RNA-templated DNA biosynthetic process; F:RNA-directed DNA polymerase activity; C:nucleus; C:nucleolus; C:90S preribosome; C:preribosome, small subunit precursor
RE2PS1	6.12814	2.61545	0.0347939	hypothetical protein GOBAR_AA37328
YFEH4R	0.0843322	-3.56777	0.0110196	GDSL esterase/lipase At1g33811-like	F:GO:0016788	F:hydrolase activity, acting on ester bonds	EC:3.1	Acting on ester bonds
206U1W	14.3628	3.84427	0.0453207	probable WRKY transcription factor 70	P:GO:0006355; F:GO:0003700; F:GO:0043565; C:GO:0005634	P:regulation of DNA-templated transcription; F:DNA-binding transcription factor activity; F:sequence-specific DNA binding; C:nucleus
UPIP6Z	6.48168	2.69637	0.0410319	transcription factor bHLH91 isoform X2	P:GO:0006355; P:GO:0048658; F:GO:0046983; C:GO:0005634	P:regulation of DNA-templated transcription; P:anther wall tapetum development; F:protein dimerization activity; C:nucleus
88MUGQ	9.19221	3.20041	0.0129022	pathogen-related protein
XXH2X2	8.42619	3.07488	0.0171695	crocetin glucosyltransferase, chloroplastic-like	F:GO:0008194	F:UDP-glycosyltransferase activity	EC:2.4	Glycosyltransferases
22KFMP	0.00715904	-7.12602	7.95456e-05	putative disease resistance protein At3g14460	P:GO:0006952; P:GO:0051707; F:GO:0043531	P:defense response; P:response to other organism; F:ADP binding
Q68A9R	8.75448	3.13002	0.0209188	macrophage migration inhibitory factor homolog
FQN2WV	0.0352192	-4.82749	0.039983	pentatricopeptide repeat-containing protein At2g36240-like	F:GO:0016491; C:GO:0005737	F:oxidoreductase activity; C:cytoplasm	EC:1	Oxidoreductases
QLC8G3	0.0690106	-3.85704	0.028498	CRS2-associated factor 2, mitochondrial	P:GO:0000373; P:GO:0006397; F:GO:0003723; C:GO:0016020; C:GO:1990904	P:Group II intron splicing; P:mRNA processing; F:RNA binding; C:membrane; C:ribonucleoprotein complex
4TSV6W	0.0712574	-3.81082	0.0397821	uncharacterized protein LOC112800875 isoform X2	P:GO:0006508; F:GO:0008234	P:proteolysis; F:cysteine-type peptidase activity	EC:3.4	Acting on peptide bonds (peptidases)
W6VW9Y	0.056742	-4.13944	0.0210865	myosin-15 isoform X1	P:GO:0007015; P:GO:0030050; F:GO:0000146; F:GO:0005516; F:GO:0005524; F:GO:0051015; C:GO:0016459	P:actin filament organization; P:vesicle transport along actin filament; F:microfilament motor activity; F:calmodulin binding; F:ATP binding; F:actin filament binding; C:myosin complex	EC:5.6.1.8	Myosin ATPase
QD1ITD	133.287	7.05839	0.000788459	B3 domain-containing transcription factor VRN1-like	F:GO:0003677; C:GO:0005634	F:DNA binding; C:nucleus
XPU1PK	0.0311073	-5.0066	0.00407815	putative disease resistance protein At3g14460	P:GO:0006952; C:GO:0016020	P:defense response; C:membrane
93CU1C	0.04838	-4.36944	0.0262525	---NA---
Y7SZ7T	15.3203	3.93738	0.0151351	receptor-like protein 6	C:GO:0016020	C:membrane
GPY0FR	46.727	5.54619	0.000378139	Prenyltransferase/squalene oxidase	P:GO:0016104; F:GO:0031559; C:GO:0005811	P:triterpenoid biosynthetic process; F:oxidosqualene cyclase activity; C:lipid droplet	EC:5.4	Intramolecular transferases
42QDDD	6.99629	2.80659	0.0197368	uncharacterized protein LOC107473780 isoform X2	P:GO:0006353	P:DNA-templated transcription termination
MR90VD	0.0392829	-4.66995	0.0124867	---NA---
1WBZ5F	0.00408543	-7.9353	2.66251e-05	malate dehydrogenase [NADP], chloroplastic	P:GO:0006108; F:GO:0046554; C:GO:0009507	P:malate metabolic process; F:malate dehydrogenase (NADP+) activity; C:chloroplast	EC:1.1.1.82	Malate dehydrogenase (NADP(+))
B5AM0N	6.87094	2.78051	0.0253521	cytochrome b6 (chloroplast)	P:GO:0015979; P:GO:0022904; F:GO:0045158; F:GO:0046872; C:GO:0009535	P:photosynthesis; P:respiratory electron transport chain; F:electron transporter, transferring electrons within cytochrome b6/f complex of photosystem II activity; F:metal ion binding; C:chloroplast thylakoid membrane	EC:1	Oxidoreductases
87HDGW	10.8519	3.43988	0.00655878	phospholipase D delta-like	P:GO:0016042; P:GO:0046470; F:GO:0004630; F:GO:0005509; F:GO:0070290; C:GO:0016020	P:lipid catabolic process; P:phosphatidylcholine metabolic process; F:phospholipase D activity; F:calcium ion binding; F:N-acylphosphatidylethanolamine-specific phospholipase D activity; C:membrane	EC:3.1.4.4	Phospholipase D
B3D4NA	0.0168355	-5.89235	9.04502e-05	alcohol dehydrogenase 1-like	C:GO:0016020	C:membrane
G5K9LY	32.1727	5.00777	0.000332184	protein SULFUR DEFICIENCY-INDUCED 1-like	C:GO:0005634	C:nucleus
48DCIV	11.8733	3.56964	0.0131251	uncharacterized protein LOC112789197 isoform X2	C:GO:0016020	C:membrane
9JMN1W	0.0228662	-5.45064	0.0172155	uncharacterized protein LOC107465930	C:GO:0016020	C:membrane
XBI9DP	0.111421	-3.16591	0.0497307	hypothetical protein Ahy_A09g046030	P:GO:0006334; P:GO:0006364; P:GO:0018108; F:GO:0003691; F:GO:0004713; F:GO:0005524; F:GO:0008168; C:GO:0000786; C:GO:0005730	P:nucleosome assembly; P:rRNA processing; P:peptidyl-tyrosine phosphorylation; F:double-stranded telomeric DNA binding; F:protein tyrosine kinase activity; F:ATP binding; F:methyltransferase activity; C:nucleosome; C:nucleolus	EC:2.7.1; EC:2.1.1	Transferring phosphorus-containing groups; Transferring one-carbon groups
DKBS4X	15.3203	3.93738	0.0147569	receptor like protein 28-like	C:GO:0016020	C:membrane
85EBQ9	14.024	3.80983	0.00415848	ABC transporter C family member 3	P:GO:0055085; F:GO:0005524; F:GO:0140359; C:GO:0016020	P:transmembrane transport; F:ATP binding; F:ABC-type transporter activity; C:membrane	EC:7	Translocases
86KBF0	0.0405837	-4.62296	0.0202906	filament-like plant protein 4
BYX9LH	0.0502306	-4.31529	0.0418425	uncharacterized protein LOC107619605	C:GO:0016020	C:membrane
E8QTMY	0.031266	-4.99926	0.00175047	putative disease resistance protein At3g14460	P:GO:0006952; P:GO:0051707; F:GO:0043531; C:GO:0016020	P:defense response; P:response to other organism; F:ADP binding; C:membrane
CN8H2Q	0.130943	-2.93299	0.0479358	protein IQ-DOMAIN 14-like	F:GO:0005516	F:calmodulin binding
34604J	0.0638348	-3.96951	0.0461228	cyclin-D4-1-like isoform X1	P:GO:0007049; P:GO:0051301	P:cell cycle; P:cell division
6480K7	45.961	5.52234	0.00131202	low-temperature-induced cysteine proteinase-like	P:GO:0051603; F:GO:0004197; C:GO:0005615; C:GO:0005764	P:proteolysis involved in protein catabolic process; F:cysteine-type endopeptidase activity; C:extracellular space; C:lysosome	EC:3.4.22	Acting on peptide bonds (peptidases)
3DT704	10.8945	3.44552	0.0265234	protein RADIALIS-like 4	P:GO:0006355; F:GO:0003700	P:regulation of DNA-templated transcription; F:DNA-binding transcription factor activity
D3QJB3	13.1755	3.71979	0.00681948	hypothetical protein Ahy_A04g017357
76LV04	0.00969642	-6.68833	2.18977e-05	uncharacterized protein LOC107639639
B3J73C	93.4541	6.54619	0.00087299	cytochrome P450 71A1-like isoform X3	F:GO:0004497; F:GO:0005506; F:GO:0016705; F:GO:0020037	F:monooxygenase activity; F:iron ion binding; F:oxidoreductase activity, acting on paired donors, with incorporation or reduction of molecular oxygen; F:heme binding	EC:1.14	Acting on paired donors, with incorporation or reduction of molecular oxygen. The oxygen incorporated need not be derived from O(2)
D2JCSM	25.0232	4.6452	0.000447789	hypothetical protein Ahy_A05g024305
DM6804	9.19221	3.20041	0.0165514	uncharacterized protein LOC107624287 isoform X2
EHR7LK	65.2647	6.02823	0.000514774	uncharacterized protein LOC107467347 isoform X1
ZSL5GJ	206.059	7.68691	1.10164e-07	uncharacterized protein LOC112709805
4S8EHX	0.0273578	-5.19191	0.0477785	importin-9-like isoform X1	P:GO:0006886; F:GO:0031267	P:intracellular protein transport; F:small GTPase binding
7V58Y4	0.125064	-2.99926	0.0312587	abscisic acid 8'-hydroxylase 2 isoform X1	F:GO:0004497; F:GO:0005506; F:GO:0016705; F:GO:0020037; C:GO:0016020	F:monooxygenase activity; F:iron ion binding; F:oxidoreductase activity, acting on paired donors, with incorporation or reduction of molecular oxygen; F:heme binding; C:membrane	EC:1.14	Acting on paired donors, with incorporation or reduction of molecular oxygen. The oxygen incorporated need not be derived from O(2)
77FTDR	0.0289063	-5.11247	0.0100514	hypothetical protein Ahy_A02g006391 isoform H	P:GO:0006493; F:GO:0016757; C:GO:0016020	P:protein O-linked glycosylation; F:glycosyltransferase activity; C:membrane	EC:2.4	Glycosyltransferases
G720WG	0.0797012	-3.64925	0.0102132	hypothetical protein Ahy_A06g028927 isoform C	P:GO:0006886; C:GO:0016020; C:GO:0034066	P:intracellular protein transport; C:membrane; C:Ric1-Rgp1 guanyl-nucleotide exchange factor complex
06ADV2	7.54232	2.91501	0.0148705	transmembrane protein, putative	C:GO:0016020	C:membrane
5875FQ	0.0294622	-5.08499	0.0108927	protein LYK5-like	C:GO:0016020	C:membrane
3CC4UA	0.136789	-2.86998	0.0337449	pentatricopeptide repeat-containing protein At3g24000, mitochondrial	P:GO:0009451; F:GO:0003723; F:GO:0008270	P:RNA modification; F:RNA binding; F:zinc ion binding
LJPA30	5.18535	2.37444	0.0352708	geraniol 8-hydroxylase-like	F:GO:0004497; F:GO:0005506; F:GO:0016705; F:GO:0020037; C:GO:0016020	F:monooxygenase activity; F:iron ion binding; F:oxidoreductase activity, acting on paired donors, with incorporation or reduction of molecular oxygen; F:heme binding; C:membrane	EC:1.14	Acting on paired donors, with incorporation or reduction of molecular oxygen. The oxygen incorporated need not be derived from O(2)
NJE6AR	0.092539	-3.43379	0.0306819	DAR GTPase 3, chloroplastic-like	F:GO:0005525	F:GTP binding
E6VW7Q	15.3203	3.93738	0.0459363	cysteine proteinase inhibitor 5-like	P:GO:0010951; F:GO:0004869	P:negative regulation of endopeptidase activity; F:cysteine-type endopeptidase inhibitor activity
A5QEUG	0.0392829	-4.66995	0.0306072	probable LRR receptor-like serine/threonine-protein kinase At1g51880	P:GO:0006468; F:GO:0004674; F:GO:0005524; C:GO:0016020	P:protein phosphorylation; F:protein serine/threonine kinase activity; F:ATP binding; C:membrane	EC:2.7.1	Transferring phosphorus-containing groups
XX62UZ	18.6908	4.22426	0.00916263	NDUFA12 domain-containing protein	P:GO:0032981; C:GO:0005743; C:GO:0070469	P:mitochondrial respiratory chain complex I assembly; C:mitochondrial inner membrane; C:respirasome
X0TDVE	0.0314263	-4.99188	0.00275957	GDSL esterase/lipase 5-like	F:GO:0016788	F:hydrolase activity, acting on ester bonds	EC:3.1	Acting on ester bonds
CAZ0UP	12.5116	3.6452	0.0187491	Protein TAR1
GR9FC3	0.065193	-3.93914	0.0366171	copper-transporting ATPase RAN1-like	P:GO:0098655; F:GO:0005507; F:GO:0005524; F:GO:0016887; F:GO:0019829; C:GO:0016020	P:cation transmembrane transport; F:copper ion binding; F:ATP binding; F:ATP hydrolysis activity; F:ATPase-coupled cation transmembrane transporter activity; C:membrane	EC:7; EC:3.6.1.15	Translocases; Nucleoside-triphosphate phosphatase
174QRA	0.10422	-3.2623	0.0341318	histone-lysine N-methyltransferase, H3 lysine-9 specific SUVH1-like	P:GO:0034968; F:GO:0008270; F:GO:0018024; C:GO:0005634; C:GO:0005694	P:histone lysine methylation; F:zinc ion binding; F:histone lysine N-methyltransferase activity; C:nucleus; C:chromosome	EC:2.1.1	Transferring one-carbon groups
PDUF2H	0.060475	-4.04752	0.0089098	WAT1-related protein At1g44800 isoform X1	P:GO:0055085; F:GO:0022857; C:GO:0016020	P:transmembrane transport; F:transmembrane transporter activity; C:membrane
NA407Z	60.5154	5.91923	1.06445e-05	proline-rich receptor-like protein kinase PERK3	P:GO:0018108; F:GO:0004714; F:GO:0005524; C:GO:0016020	P:peptidyl-tyrosine phosphorylation; F:transmembrane receptor protein tyrosine kinase activity; F:ATP binding; C:membrane	EC:2.7.10.1	Receptor protein-tyrosine kinase
02ERGG	18.078	4.17616	0.000683256	MLP-like protein 43	P:GO:0006952	P:defense response
F1B1I5	16.8524	4.07488	0.0484942	WAT1-related protein At5g07050	P:GO:0055085; F:GO:0022857; C:GO:0016020	P:transmembrane transport; F:transmembrane transporter activity; C:membrane
MV6CSW	0.179618	-2.477	0.0444797	1-acyl-sn-glycerol-3-phosphate acyltransferase-like	P:GO:0008654; F:GO:0003841; C:GO:0016020	P:phospholipid biosynthetic process; F:1-acylglycerol-3-phosphate O-acyltransferase activity; C:membrane	EC:2.3.1.51	1-acylglycerol-3-phosphate O-acyltransferase
MR6FSP	0.0940723	-3.41009	0.00907029	putative disease resistance RPP13-like protein 1	P:GO:0006952; P:GO:0051707; F:GO:0043531	P:defense response; P:response to other organism; F:ADP binding
Z2ISY4	0.0195579	-5.67611	0.000418124	serine carboxypeptidase-like	P:GO:0006508; F:GO:0004185; C:GO:0005576	P:proteolysis; F:serine-type carboxypeptidase activity; C:extracellular region	EC:3.4.16	Acting on peptide bonds (peptidases)
J6PND3	5.3218	2.41192	0.0282415	uncharacterized protein LOC107482820	C:GO:0016020	C:membrane
NI5GPJ	0.152117	-2.71675	0.0265132	uncharacterized protein LOC107488657
02FBPF	0.181142	-2.4648	0.0344646	kinesin-like protein NACK1 isoform X1	P:GO:0007018; F:GO:0003777; F:GO:0005524; F:GO:0008017; C:GO:0005874	P:microtubule-based movement; F:microtubule motor activity; F:ATP binding; F:microtubule binding; C:microtubule
Y49WPM	0.201444	-2.31155	0.0385126	coleoptile phototropism protein 1-like	P:GO:0016567	P:protein ubiquitination
HWDC2K	7.34475	2.87671	0.0214474	LOB domain-containing protein 25-like
523GVR	40.5989	5.34337	0.0392584	uncharacterized protein LOC112710689 isoform X1
SQ1PU0	0.123551	-3.01682	0.00898693	probable terpene synthase 2	P:GO:0016102; F:GO:0000287; F:GO:0010333	P:diterpenoid biosynthetic process; F:magnesium ion binding; F:terpene synthase activity	EC:4.2.3	Carbon-oxygen lyases
MP07WF	0.1455	-2.7809	0.033808	nardilysin-like isoform X1	F:GO:0016787; F:GO:0046872	F:hydrolase activity; F:metal ion binding	EC:3	Hydrolases
FAAV28	13.2312	3.72587	0.031186	hypothetical protein TanjilG_15053
D9IB2L	0.0193928	-5.68833	8.48626e-05	protein trichome birefringence-like 25	F:GO:0016413	F:O-acetyltransferase activity	EC:2.3.1	Acyltransferases
IDQN4N	0.075346	-3.73033	0.0185453	50S ribosomal protein L3-2, chloroplastic	P:GO:0006412; F:GO:0003735; C:GO:0005840; C:GO:0016020; C:GO:1990904	P:translation; F:structural constituent of ribosome; C:ribosome; C:membrane; C:ribonucleoprotein complex
ELH53L	0.0592751	-4.07643	0.000940712	inositol oxygenase 2-like	P:GO:0019310; P:GO:0019853; F:GO:0005506; F:GO:0050113; C:GO:0005737	P:inositol catabolic process; P:L-ascorbic acid biosynthetic process; F:iron ion binding; F:inositol oxygenase activity; C:cytoplasm	EC:1.13.99.1	Inositol oxygenase
YNXT90	0.0552084	-4.17897	0.0135601	hypothetical protein Ahy_A10g047690	P:GO:0006511; F:GO:0008168; F:GO:0031625	P:ubiquitin-dependent protein catabolic process; F:methyltransferase activity; F:ubiquitin protein ligase binding	EC:2.1.1	Transferring one-carbon groups
NV60S8	4.9244	2.29995	0.0380664	pathogen-related protein-like	C:GO:0016020	C:membrane
663RID	4.99507	2.32051	0.0349875	abscisate beta-glucosyltransferase	F:GO:0008194	F:UDP-glycosyltransferase activity	EC:2.4	Glycosyltransferases
Y38ELQ	19.4568	4.28221	0.00620453	lysine histidine transporter-like 8	P:GO:0006865; P:GO:0009734; P:GO:0055085; F:GO:0015293; C:GO:0016020	P:amino acid transport; P:auxin-activated signaling pathway; P:transmembrane transport; F:symporter activity; C:membrane
GP7DSL	0.00699559	-7.15934	2.52325e-05	putative disease resistance protein At3g14460	P:GO:0006952; P:GO:0051707; F:GO:0043531	P:defense response; P:response to other organism; F:ADP binding
7UUD9R	0.0433595	-4.52751	0.00308709	uncharacterized protein LOC112731122 isoform X1
CM90T6	0.0943758	-3.40544	0.00304943	chalcone synthase	P:GO:0009058; F:GO:0016747	P:biosynthetic process; F:acyltransferase activity, transferring groups other than amino-acyl groups	EC:2.3.1	Acyltransferases
YGBT0E	63.5794	5.99049	1.41325e-06	---NA---
4UQ2XQ	9.95822	3.31589	0.04829	probable glutathione S-transferase	P:GO:0006749; P:GO:0042221; F:GO:0004364	P:glutathione metabolic process; P:response to chemical; F:glutathione transferase activity	EC:2.5.1.18	Glutathione transferase
TQSI6C	0.0228662	-5.45064	0.00165153	tetratricopeptide repeat protein 1
5UA5U0	0.0799322	-3.64508	0.02718	tripeptidyl-peptidase 2 isoform X4	P:GO:0006508; F:GO:0004177; F:GO:0004252; F:GO:0008240	P:proteolysis; F:aminopeptidase activity; F:serine-type endopeptidase activity; F:tripeptidyl-peptidase activity	EC:3.4.11; EC:3.4.21; EC:3.4.14.10; EC:3.4.14.9	Acting on peptide bonds (peptidases); Acting on peptide bonds (peptidases); Tripeptidyl-peptidase II; Tripeptidyl-peptidase I
AR931D	27.0659	4.75841	0.000164964	UDP-glycosyltransferase 83A1-like	F:GO:0008194	F:UDP-glycosyltransferase activity	EC:2.4	Glycosyltransferases
R50JGG	0.10789	-3.21237	0.0342426	O-fucosyltransferase 9-like	P:GO:0006004; F:GO:0016740; C:GO:0016020	P:fucose metabolic process; F:transferase activity; C:membrane	EC:2	Transferases
XL9HTS	0.105018	-3.25128	0.00405491	MADS-box protein SVP isoform X3	P:GO:0006355; F:GO:0003677; F:GO:0003700; F:GO:0046983; C:GO:0005634	P:regulation of DNA-templated transcription; F:DNA binding; F:DNA-binding transcription factor activity; F:protein dimerization activity; C:nucleus
L6BZTG	0.0666102	-3.90811	0.0358918	probable LRR receptor-like serine/threonine-protein kinase At1g05700 isoform X1	P:GO:0006468; F:GO:0004674; F:GO:0005524; C:GO:0016020	P:protein phosphorylation; F:protein serine/threonine kinase activity; F:ATP binding; C:membrane	EC:2.7.1	Transferring phosphorus-containing groups
01LB4B	0.0212783	-5.55448	0.00312496	WD repeat-containing protein 36-like isoform X1	P:GO:0006338; F:GO:0005524; F:GO:0140658; C:GO:0005634	P:chromatin remodeling; F:ATP binding; F:ATP-dependent chromatin remodeler activity; C:nucleus
UUQ8E2	0.0991965	-3.33357	0.0304432	ABC transporter G family member 11-like	P:GO:0055085; F:GO:0005524; F:GO:0140359; C:GO:0016020	P:transmembrane transport; F:ATP binding; F:ABC-type transporter activity; C:membrane	EC:7	Translocases
DH99G0	55.9193	5.80527	8.52531e-05	BRASSINOSTEROID INSENSITIVE 1-associated receptor kinase 1-like isoform X1	P:GO:0006468; P:GO:0007178; F:GO:0004675; F:GO:0005102; F:GO:0005524; C:GO:0016020	P:protein phosphorylation; P:transmembrane receptor protein serine/threonine kinase signaling pathway; F:transmembrane receptor protein serine/threonine kinase activity; F:signaling receptor binding; F:ATP binding; C:membrane	EC:2.7.11.30	Receptor protein serine/threonine kinase
KH7E26	0.0910119	-3.4578	0.0169218	G-type lectin S-receptor-like serine/threonine-protein kinase At4g27290	P:GO:0006468; P:GO:0048544; F:GO:0004674; F:GO:0005524; F:GO:0106310; C:GO:0016020	P:protein phosphorylation; P:recognition of pollen; F:protein serine/threonine kinase activity; F:ATP binding; F:protein serine kinase activity; C:membrane	EC:2.7.1	Transferring phosphorus-containing groups
QYK9YZ	0.0528288	-4.24253	0.00788319	uncharacterized protein LOC110272081
IEA635	6.36026	2.66909	0.0305097	probable 2-oxoglutarate-dependent dioxygenase ANS	F:GO:0046872; F:GO:0051213	F:metal ion binding; F:dioxygenase activity	EC:1	Oxidoreductases
P03IG6	0.0839471	-3.57438	0.0174177	pentatricopeptide repeat-containing protein At2g22410, mitochondrial
B6L6EA	0.107511	-3.21744	0.0221441	protein MAIN-LIKE 1-like	P:GO:0010073	P:meristem maintenance
QPBR19	6.54061	2.70942	0.027207	protein SULFUR DEFICIENCY-INDUCED 1-like	C:GO:0005634	C:nucleus
WK0N0X	14.6133	3.86921	0.0246752	hypothetical protein GLYMA_U007300
6HIR6Y	12.3402	3.6253	0.000659371	13-hydroxylupanine O-tigloyltransferase-like
37DLMD	0.0528288	-4.24253	0.00407854	uncharacterized protein LOC112754330 isoform X1	P:GO:0071985; F:GO:0005524; F:GO:0016887; F:GO:0035299; C:GO:0016020	P:multivesicular body sorting pathway; F:ATP binding; F:ATP hydrolysis activity; F:inositol pentakisphosphate 2-kinase activity; C:membrane	EC:2.7.1.158; EC:3.6.1.15	Inositol-pentakisphosphate 2-kinase; Nucleoside-triphosphate phosphatase
MPKI4V	24.5126	4.61545	0.00131559	geraniol 8-hydroxylase	F:GO:0005506; F:GO:0020037; F:GO:0102811; C:GO:0016020	F:iron ion binding; F:heme binding; F:geraniol 10-hydroxylase activity; C:membrane	EC:1.14.14.83; EC:1.14.13	Geraniol 8-hydroxylase; Acting on paired donors, with incorporation or reduction of molecular oxygen. The oxygen incorporated need not be derived from O(2)
FJ95WM	0.105327	-3.24705	0.0255536	acyl carrier protein 3, mitochondrial	P:GO:0006633	P:fatty acid biosynthetic process
JUDK08	0.0785659	-3.66995	0.0410517	microtubule-associated protein 70-5 isoform X2	P:GO:0007010; F:GO:0008017	P:cytoskeleton organization; F:microtubule binding
TT82BA	0.151937	-2.71845	0.0414086	sodium/hydrogen exchanger 7-like isoform X2	P:GO:1902600; F:GO:0015299; C:GO:0016020	P:proton transmembrane transport; F:solute:proton antiporter activity; C:membrane
YEW5FF	0.0400532	-4.64194	0.00214397	hypothetical protein Ahy_B08g091513 isoform G
ZA4BYI	19.1504	4.2593	0.00294648	putative cinnamyl alcohol dehydrogenase 1	P:GO:0071704; F:GO:0008270; F:GO:0016491	P:organic substance metabolic process; F:zinc ion binding; F:oxidoreductase activity	EC:1	Oxidoreductases
QMC108	7.48995	2.90496	0.0144176	probable glutathione S-transferase	P:GO:0006749; P:GO:0098869; F:GO:0004364; F:GO:0045174; C:GO:0005737	P:glutathione metabolic process; P:cellular oxidant detoxification; F:glutathione transferase activity; F:glutathione dehydrogenase (ascorbate) activity; C:cytoplasm	EC:2.5.1.18; EC:1.8.5.1	Glutathione transferase; Glutathione dehydrogenase (ascorbate)
N7XK3P	0.139805	-2.83851	0.0225702	uncharacterized protein LOC112756416 isoform X1	P:GO:0055085; F:GO:0005524; F:GO:0140359; C:GO:0016020	P:transmembrane transport; F:ATP binding; F:ABC-type transporter activity; C:membrane	EC:7	Translocases
XTCX6A	0.132776	-2.91293	0.0492247	chlorophyll synthase, chloroplastic-like	P:GO:0015995; F:GO:0046408; C:GO:0031969	P:chlorophyll biosynthetic process; F:chlorophyll synthetase activity; C:chloroplast membrane	EC:2.5.1.62	Chlorophyll synthase
HKWW2A	0.0720957	-3.79394	0.00700539	---NA---
75WWIB	6.12814	2.61545	0.0315767	protein SULFUR DEFICIENCY-INDUCED 1-like	C:GO:0005634	C:nucleus
DZ16HD	10.7242	3.4228	0.0382131	isoflavone 4'-O-methyltransferase	P:GO:0032259; F:GO:0008171; F:GO:0008757; F:GO:0046983	P:methylation; F:O-methyltransferase activity; F:S-adenosylmethionine-dependent methyltransferase activity; F:protein dimerization activity	EC:2.1.1	Transferring one-carbon groups
MTM7TL	0.080836	-3.62886	0.00206773	pentatricopeptide repeat-containing protein At4g30825, chloroplastic-like
VJAP74	7.66017	2.93738	0.005458	uncharacterized protein LOC107642198	C:GO:0016020	C:membrane
KMH0UA	4.81784	2.26839	0.0457649	gamma-glutamyl peptidase 5	P:GO:0006189; P:GO:0006644; P:GO:0006744; P:GO:0009097; P:GO:0016567	P:'de novo' IMP biosynthetic process; P:phospholipid metabolic process; P:ubiquinone biosynthetic process; P:isoleucine biosynthetic process; P:protein ubiquitination
AE3ZZG	89.8794	6.48992	2.91795e-05	60S ribosomal protein L7-4-like isoform X2	C:GO:0005840	C:ribosome
R541Y6	0.187119	-2.41797	0.0330192	putative disease resistance protein At4g11170 isoform X1	P:GO:0006952; P:GO:0007165; F:GO:0043531	P:defense response; P:signal transduction; F:ADP binding
NFT2PX	6.12814	2.61545	0.0201746	COBRA-like protein 1	P:GO:0010215	P:cellulose microfibril organization
DW5R15	9.19221	3.20041	0.029502	hypothetical protein D0Y65_035487	C:GO:0016020	C:membrane
AXGS4F	6.2483	2.64346	0.0109176	bark storage protein A	P:GO:0009116; F:GO:0003824; C:GO:0016020	P:nucleoside metabolic process; F:catalytic activity; C:membrane
QPL1HC	21.4485	4.4228	0.0029966	isoflavone 4'-O-methyltransferase	P:GO:0032259; F:GO:0008171; F:GO:0008757; F:GO:0046983	P:methylation; F:O-methyltransferase activity; F:S-adenosylmethionine-dependent methyltransferase activity; F:protein dimerization activity	EC:2.1.1	Transferring one-carbon groups
5DH5NX	0.00699559	-7.15934	7.15645e-05	putative disease resistance protein RGA1	P:GO:0006952; P:GO:0051707; F:GO:0043531	P:defense response; P:response to other organism; F:ADP binding
RR7Y5I	68.1755	6.09118	0.00107501	uncharacterized protein LOC112749450
6CB090	0.0553747	-4.17463	0.030293	anthranilate synthase alpha subunit 1, chloroplastic-like	P:GO:0000162; F:GO:0004049	P:tryptophan biosynthetic process; F:anthranilate synthase activity	EC:4.1.3.27	Anthranilate synthase
VNJF7M	8.32627	3.05767	0.00508229	uncharacterized protein LOC107489719	C:GO:0016020	C:membrane
UAEM0K	5.31105	2.409	0.0175621	photosystem I P700 apoprotein A2 (chloroplast)	P:GO:0015979; P:GO:0022900; F:GO:0000287; F:GO:0009055; F:GO:0016168; F:GO:0051539; C:GO:0009522; C:GO:0009535	P:photosynthesis; P:electron transport chain; F:magnesium ion binding; F:electron transfer activity; F:chlorophyll binding; F:4 iron, 4 sulfur cluster binding; C:photosystem I; C:chloroplast thylakoid membrane	EC:1	Oxidoreductases
ATC700	19.424	4.27977	0.000616016	cystinosin homolog	P:GO:0015811; F:GO:0015184; C:GO:0005774	P:L-cystine transport; F:L-cystine transmembrane transporter activity; C:vacuolar membrane
28J7Y2	0.0539924	-4.2111	0.000251734	glutathione S-transferase-like	P:GO:0042221; F:GO:0004364; C:GO:0005829	P:response to chemical; F:glutathione transferase activity; C:cytosol	EC:2.5.1.18	Glutathione transferase
438UGV	0.0732222	-3.77157	0.00332825	hypothetical protein Ahy_B03g066762 isoform H	P:GO:0097428; F:GO:0051537	P:protein maturation by iron-sulfur cluster transfer; F:2 iron, 2 sulfur cluster binding
8HPN5U	18.3844	4.20041	0.0252286	hypothetical protein CQW23_31306
I550Z4	0.154232	-2.69683	0.0483866	B3 domain-containing protein At2g24670-like isoform X3	F:GO:0003677	F:DNA binding
GN1SSX	0.122745	-3.02627	0.00511203	geraniol 8-hydroxylase-like	F:GO:0004497; F:GO:0005506; F:GO:0016705; F:GO:0020037	F:monooxygenase activity; F:iron ion binding; F:oxidoreductase activity, acting on paired donors, with incorporation or reduction of molecular oxygen; F:heme binding	EC:1.14	Acting on paired donors, with incorporation or reduction of molecular oxygen. The oxygen incorporated need not be derived from O(2)
GZ00NU	5.65864	2.50046	0.016686	cytochrome b6/f complex subunit IV (chloroplast)	P:GO:0009767; F:GO:0045156; F:GO:0045158; C:GO:0009535	P:photosynthetic electron transport chain; F:electron transporter, transferring electrons within the cyclic electron transport pathway of photosynthesis activity; F:electron transporter, transferring electrons within cytochrome b6/f complex of photosystem II activity; C:chloroplast thylakoid membrane	EC:1	Oxidoreductases
ICU8XT	42.897	5.4228	0.0154858	uncharacterized protein LOC107474530	F:GO:0016491	F:oxidoreductase activity	EC:1	Oxidoreductases
B1X1LX	7.66017	2.93738	0.0160888	hypothetical chloroplast RF19 (chloroplast)	P:GO:0015031; C:GO:0009706	P:protein transport; C:chloroplast inner membrane
BZC8YM	17.1077	4.09658	0.00492397	hypothetical protein Ahy_A05g025335	C:GO:0016020	C:membrane
T9QY5T	0.0542313	-4.20473	0.0148962	TMV resistance protein N	P:GO:0006952; F:GO:0043531	P:defense response; F:ADP binding
A3V54Z	0.0950099	-3.39578	0.00959746	protein STRICTOSIDINE SYNTHASE-LIKE 3-like	P:GO:0009058; F:GO:0016844; C:GO:0005773	P:biosynthetic process; F:strictosidine synthase activity; C:vacuole	EC:4.3.3.2	Strictosidine synthase
GW4A4M	0.232317	-2.10584	0.0388085	anthranilate N-methyltransferase-like	P:GO:0032259; F:GO:0008171; F:GO:0008757; F:GO:0046983; C:GO:0016020	P:methylation; F:O-methyltransferase activity; F:S-adenosylmethionine-dependent methyltransferase activity; F:protein dimerization activity; C:membrane	EC:2.1.1	Transferring one-carbon groups
AYL6ZU	0.0195164	-5.67917	0.00132515	40S ribosomal protein S3-like isoform X2	P:GO:0006412; F:GO:0003735; C:GO:0005840; C:GO:1990904	P:translation; F:structural constituent of ribosome; C:ribosome; C:ribonucleoprotein complex
1EXH41	488.719	8.93286	2.32566e-07	protein JASON-like isoform X2	P:GO:0006782; F:GO:0004109	P:protoporphyrinogen IX biosynthetic process; F:coproporphyrinogen oxidase activity	EC:1.3.3.3	Coproporphyrinogen oxidase
NUD6QU	0.0957521	-3.38455	0.0353692	CCR4-NOT transcription complex subunit 1	P:GO:0017148; C:GO:0005634; C:GO:0030015	P:negative regulation of translation; C:nucleus; C:CCR4-NOT core complex
E9LA23	10.5327	3.39681	0.0284075	probable DNA helicase MCM9 isoform X1	P:GO:0032508; F:GO:0003677; F:GO:0004386; F:GO:0005524; C:GO:0005634	P:DNA duplex unwinding; F:DNA binding; F:helicase activity; F:ATP binding; C:nucleus
ZAA1VW	13.7883	3.78537	0.0103332	isoflavone reductase	P:GO:0009807; F:GO:0016491	P:lignan biosynthetic process; F:oxidoreductase activity	EC:1	Oxidoreductases
1XWW2A	0.167291	-2.57957	0.0456139	hypothetical protein Ahy_B06g084104	P:GO:0006468; F:GO:0004672; F:GO:0005524	P:protein phosphorylation; F:protein kinase activity; F:ATP binding	EC:2.7.1	Transferring phosphorus-containing groups
3M33GA	17.1928	4.10374	0.00818121	spindle pole body protein pcp1-like isoform X1
8LD30U	13.2776	3.73093	0.00838439	hypothetical protein Ahy_A01g001564	P:GO:0006260; P:GO:0006281; P:GO:0006310; F:GO:0003677; C:GO:0005634; C:GO:0016020	P:DNA replication; P:DNA repair; P:DNA recombination; F:DNA binding; C:nucleus; C:membrane
R9RUHP	0.0411284	-4.60372	0.00670028	vacuolar protein sorting-associated protein 54, chloroplastic isoform X5	P:GO:0015031; P:GO:0042147; C:GO:0000938; C:GO:0005829	P:protein transport; P:retrograde transport, endosome to Golgi; C:GARP complex; C:cytosol
7PS9BN	7.24234	2.85646	0.0124973	isoflavone 2'-hydroxylase-like	F:GO:0004497; F:GO:0005506; F:GO:0016705; F:GO:0020037; C:GO:0016020	F:monooxygenase activity; F:iron ion binding; F:oxidoreductase activity, acting on paired donors, with incorporation or reduction of molecular oxygen; F:heme binding; C:membrane	EC:1.14	Acting on paired donors, with incorporation or reduction of molecular oxygen. The oxygen incorporated need not be derived from O(2)
P0ATXC	24.0019	4.58508	0.000152736	thioredoxin H2	F:GO:0015035; F:GO:0016656	F:protein-disulfide reductase activity; F:monodehydroascorbate reductase (NADH) activity	EC:1.8; EC:1.6.5.4	Acting on a sulfur group of donors; Monodehydroascorbate reductase (NADH)
71J8LW	0.0340452	-4.8764	0.00897065	cation-chloride cotransporter 1 isoform X1	P:GO:1902476; F:GO:0015377; C:GO:0016020	P:chloride transmembrane transport; F:cation:chloride symporter activity; C:membrane
JK2ER6	0.0768418	-3.70196	0.0025658	hypothetical protein Ahy_A08g040407 isoform A
VQV1LI	8.55386	3.09658	0.00631385	tropinone reductase homolog	F:GO:0016491	F:oxidoreductase activity	EC:1	Oxidoreductases
0MAX30	0.0629603	-3.98941	0.0264039	pentatricopeptide repeat-containing protein At4g16390, chloroplastic-like
PU8GXK	5.39949	2.43282	0.0169197	hypothetical protein Ahy_A04g018376	C:GO:0005886	C:plasma membrane
EGZY1N	0.0315883	-4.98446	0.000951667	protein SPIRRIG-like
UE6VDT	26.8106	4.74473	0.005239	serine carboxypeptidase-like 45	P:GO:0006508; F:GO:0004185; C:GO:0005576	P:proteolysis; F:serine-type carboxypeptidase activity; C:extracellular region	EC:3.4.16	Acting on peptide bonds (peptidases)
Y6FS7J	0.0901197	-3.47201	0.0370499	copper-transporting ATPase PAA2, chloroplastic	P:GO:0098655; F:GO:0005524; F:GO:0016887; F:GO:0019829; F:GO:0046872; C:GO:0016020	P:cation transmembrane transport; F:ATP binding; F:ATP hydrolysis activity; F:ATPase-coupled cation transmembrane transporter activity; F:metal ion binding; C:membrane	EC:7; EC:3.6.1.15	Translocases; Nucleoside-triphosphate phosphatase
9I0PA4	0.248351	-2.00955	0.0449661	LEAF RUST 10 DISEASE-RESISTANCE LOCUS RECEPTOR-LIKE PROTEIN KINASE-like 2.2	P:GO:0006468; F:GO:0004672; F:GO:0005524; F:GO:0030247; C:GO:0016020	P:protein phosphorylation; F:protein kinase activity; F:ATP binding; F:polysaccharide binding; C:membrane	EC:2.7.1	Transferring phosphorus-containing groups
K5YE58	7.31678	2.87121	0.00680914	uncharacterized protein LOC100814969
5ESV8I	14.8329	3.89073	0.00155411	beta-glucosidase 31-like	P:GO:0005975; P:GO:0009435; F:GO:0004553	P:carbohydrate metabolic process; P:NAD biosynthetic process; F:hydrolase activity, hydrolyzing O-glycosyl compounds	EC:3.2.1	Glycosylases
G1K1E1	0.17936	-2.47907	0.0399246	26S proteasome regulatory subunit 6B-like isoform X1	F:GO:0000166; F:GO:0005524; F:GO:0016887; C:GO:0016020; C:GO:0016020	F:nucleotide binding; F:ATP binding; F:ATP hydrolysis activity; C:membrane; C:membrane
04D7UL	9.63789	3.26872	0.00111675	BURP domain protein RD22-like
MYRR9C	10.1598	3.3448	0.00210183	probable WRKY transcription factor 40	P:GO:0006355; F:GO:0003700; F:GO:0043565; C:GO:0005634	P:regulation of DNA-templated transcription; F:DNA-binding transcription factor activity; F:sequence-specific DNA binding; C:nucleus
GJ5SQ4	0.00239007	-8.70873	1.01633e-08	uncharacterized protein LOC107615723	F:GO:0003676	F:nucleic acid binding
8DC0EJ	0.0128562	-6.28139	7.41339e-06	hypothetical protein Ahy_A04g017068 isoform A	F:GO:0004451; C:GO:0005737; C:GO:0043231	F:isocitrate lyase activity; C:cytoplasm; C:intracellular membrane-bounded organelle	EC:4.1.3.1	Isocitrate lyase
7R7SHJ	0.0105294	-6.56943	1.20807e-05	D-glycerate 3-kinase, chloroplastic-like
GUM2PH	0.0204271	-5.61337	6.39861e-05	nucleobase-ascorbate transporter 11-like isoform X1	P:GO:0055085; P:GO:0071702; F:GO:0022857; C:GO:0016020	P:transmembrane transport; P:organic substance transport; F:transmembrane transporter activity; C:membrane
YMUB8G	9.87311	3.3035	0.00125374	bark storage protein A	P:GO:0009116; F:GO:0016798; C:GO:0016020	P:nucleoside metabolic process; F:hydrolase activity, acting on glycosyl bonds; C:membrane	EC:3.2	Glycosylases
XD10D4	0.0632491	-3.98281	0.0025883	hypothetical protein Ahy_A05g022979 isoform D
SV13L6	0.0842356	-3.56943	0.00488316	glucose-6-phosphate 1-dehydrogenase 3, chloroplastic-like isoform X2	P:GO:0006006; F:GO:0003924; F:GO:0005525; F:GO:0016614; F:GO:0050661	P:glucose metabolic process; F:GTPase activity; F:GTP binding; F:oxidoreductase activity, acting on CH-OH group of donors; F:NADP binding	EC:1.1; EC:3.6.1.15	Acting on the CH-OH group of donors; Nucleoside-triphosphate phosphatase
Q1PJAN	24.5126	4.61545	0.00229599	endochitinase PR4-like	P:GO:0000272; P:GO:0006032; P:GO:0006952; P:GO:0016998; F:GO:0004568; F:GO:0008061	P:polysaccharide catabolic process; P:chitin catabolic process; P:defense response; P:cell wall macromolecule catabolic process; F:chitinase activity; F:chitin binding	EC:3.2.1.14	Chitinase
NBNI0E	0.132398	-2.91705	0.020464	pentatricopeptide repeat-containing protein At2g16880-like isoform X1
85D0GY	42.897	5.4228	0.00156984	late embryogenesis abundant protein 14-like
44W6WI	0.0792432	-3.65757	0.0233916	dephospho-CoA kinase isoform X1	P:GO:0015937; P:GO:0016310; F:GO:0004140; F:GO:0005524	P:coenzyme A biosynthetic process; P:phosphorylation; F:dephospho-CoA kinase activity; F:ATP binding	EC:2.7.1.24	Dephospho-CoA kinase
6E3Z7B	9.95822	3.31589	0.0271983	NAD(P)H-dependent 6'-deoxychalcone synthase	F:GO:0016616	F:oxidoreductase activity, acting on the CH-OH group of donors, NAD or NADP as acceptor	EC:1.1.1	Acting on the CH-OH group of donors
U4BLLZ	5.88624	2.55735	0.049122	pre-mRNA-splicing factor ATP-dependent RNA helicase DEAH7-like isoform X1	F:GO:0003676; F:GO:0003724; F:GO:0005524	F:nucleic acid binding; F:RNA helicase activity; F:ATP binding	EC:3.6.4.13	RNA helicase
3T9YJF	4.84123	2.27537	0.0195688	WAT1-related protein At1g68170 isoform X1	P:GO:0055085; F:GO:0022857; C:GO:0016020	P:transmembrane transport; F:transmembrane transporter activity; C:membrane
Q25QIN	28.8533	4.85067	0.0181636	trafficking protein particle complex subunit 1	P:GO:0006888; C:GO:0005783; C:GO:0005794; C:GO:0030008	P:endoplasmic reticulum to Golgi vesicle-mediated transport; C:endoplasmic reticulum; C:Golgi apparatus; C:TRAPP complex
3HNX76	4.21309	2.07488	0.0473921	lactoylglutathione lyase	F:GO:0016740; F:GO:0016829; F:GO:0051213	F:transferase activity; F:lyase activity; F:dioxygenase activity	EC:1; EC:2; EC:4	Oxidoreductases; Transferases; Lyases
Z8PKIR	5.93663	2.56964	0.0264031	glucan endo-1,3-beta-glucosidase-like	P:GO:0005975; F:GO:0042973	P:carbohydrate metabolic process; F:glucan endo-1,3-beta-D-glucosidase activity	EC:3.2.1.21; EC:3.2.1.39	Beta-glucosidase; Glucan endo-1,3-beta-D-glucosidase
T6B6L0	0.206512	-2.2757	0.0465674	pentatricopeptide repeat-containing protein At5g16420, mitochondrial-like
EBNM3F	14.5543	3.86338	0.00183859	lysine histidine transporter 1-like	P:GO:0006865; P:GO:0009734; P:GO:0055085; F:GO:0015293; C:GO:0016020	P:amino acid transport; P:auxin-activated signaling pathway; P:transmembrane transport; F:symporter activity; C:membrane
7DX4IN	0.0241265	-5.37324	2.00465e-05	ABC transporter D family member 1-like	P:GO:0055085; F:GO:0005524; F:GO:0140359; C:GO:0016020	P:transmembrane transport; F:ATP binding; F:ABC-type transporter activity; C:membrane	EC:7	Translocases
TQ6P94	0.0589244	-4.08499	0.00665514	protein ENHANCED DOWNY MILDEW 2-like	F:GO:0046872	F:metal ion binding
B6JPF5	0.0576409	-4.11676	0.000285223	putative disease resistance protein At3g14460	P:GO:0006952; P:GO:0051707; F:GO:0043531	P:defense response; P:response to other organism; F:ADP binding
PS19JV	0.0662899	-3.91507	0.00551671	hypothetical protein Ahy_A02g009579	F:GO:0003676; F:GO:0005525; C:GO:0005730	F:nucleic acid binding; F:GTP binding; C:nucleolus
649GVM	0.0202918	-5.62296	0.00365131	HMG-Y-related protein A	C:GO:0043229	C:intracellular organelle
ICL3YR	0.0655416	-3.93145	0.00945696	hypothetical protein Ahy_B03g061749
42YDET	0.216925	-2.20473	0.0485112	2-alkenal reductase (NADP(+)-dependent) isoform X1	F:GO:0016628	F:oxidoreductase activity, acting on the CH-CH group of donors, NAD or NADP as acceptor	EC:1.3.1	Acting on the CH-CH group of donors
BVET7T	0.0547155	-4.19191	0.00950248	protein furry homolog	P:GO:0000902; C:GO:0005938; C:GO:0030427	P:cell morphogenesis; C:cell cortex; C:site of polarized growth
GJE9M9	8.65149	3.11295	0.00975995	hypothetical protein GLYMA_13G022700
[truncated: 578 more rows]

## Sheet: Supplementary Table S5
Supplementary Table S5: GO enrichment analysis of DEGs in High temperature stress tolerant vs sensitive genotypes
[truncated: 233 more rows]

[truncated: 2 more sheets: Suppl table S6-Flowering stage, Suppl Table S6-Pod stage]
